# Supplementary material for: Tetra­bromido­[4-(triphenyl­phosphanyl­oxy)but­yl]tellurium acetonitrile monosolvate
Source: Acta Crystallogr Sect E Struct Rep Online. 2013 Jan 9;69(Pt 2):m88. doi: 10.1107/S1600536812051707 (PMC3569187; doi:10.1107/S1600536812051707)
Supplement: Supplementary file 1 [file e-69-00m88-sup1.cif]

##############################################################################
#                                                                            #
# This CIF contains the data in a paper accepted for publication in          #
# Acta Crystallographica Section E. It conforms to the requirements of       #
# Notes for Authors for Acta Crystallographica Section E, and has been       #
# peer reviewed under the auspices of the IUCr Commission on Journals.       #
#                                                                            #
# Full details of the Crystallographic Information File format               #
# are given in the paper "The Crystallographic Information File (CIF):       #
# a New Standard Archive File for Crystallography" by S. R. Hall, F. H.      #
# Allen and I. D. Brown [Acta Cryst. (1991), A47, 655-685].                  #
#                                                                            #
# The current version of the core CIF dictionary is obtainable from          #
# ftp://ftp.iucr.org/pub/cif_core.dic.                                       #
#                                                                            #
# Software is freely available for graphical display of the structure(s)     #
# in this CIF. For information consult the CIF software page                 #
# http://www.iucr.org/resources/cif/software.                                #
#                                                                            #
# This file may be used for bona fide research purposes within the           #
# scientific community so long as proper attribution is given to the journal # 
# article from which it was obtained.                                        #
#                                                                            #
##############################################################################
data_I
_audit_creation_method     SHELXL-97
_chemical_name_systematic
;
Tetrabromo[4-(triphenylphosphanyloxy)butyl]tellurium acetonitrile
monosolvate
;
_chemical_name_common     ?
_chemical_formula_moiety     'C22 H23 Br4 O P Te, C2 H3 N'
_chemical_formula_sum     'C24 H26 Br4 N O P Te'
_chemical_formula_iupac     '[Te Br4 (C22 H23 O P)], C2 H3 N'
_chemical_formula_weight     822.67
_chemical_melting_point     ?
_symmetry_cell_setting     monoclinic
_symmetry_space_group_name_H-M     'P 21/n'
_symmetry_space_group_name_Hall     '-P 2yn'
loop_
    _symmetry_equiv_pos_as_xyz
    'x, y, z'
    '-x+1/2, y+1/2, -z+1/2'
    '-x, -y, -z'
    'x-1/2, -y-1/2, z-1/2'
_cell_length_a     9.3195(19)
_cell_length_b     13.899(3)
_cell_length_c     21.962(4)
_cell_angle_alpha     90.00
_cell_angle_beta     94.92(3)
_cell_angle_gamma     90.00
_cell_volume     2834.3(10)
_cell_formula_units_Z     4
_cell_measurement_reflns_used     3714
_cell_measurement_theta_min     2.31
_cell_measurement_theta_max     25.00
_cell_measurement_temperature     150(2)
_exptl_crystal_description     plate
_exptl_crystal_colour     yellow
_exptl_crystal_size_max     0.10
_exptl_crystal_size_mid     0.10
_exptl_crystal_size_min     0.05
_exptl_crystal_density_diffrn     1.928
_exptl_crystal_density_meas     ?
_exptl_crystal_density_method     'not measured'
_exptl_crystal_F_000     1568
_exptl_absorpt_coefficient_mu     6.762
_exptl_absorpt_correction_type     multi-scan
_exptl_absorpt_process_details     '(SADABS; Sheldrick, 2008)'
_exptl_absorpt_correction_T_min     0.5512
_exptl_absorpt_correction_T_max     0.7286
_exptl_special_details
;
;
_diffrn_ambient_temperature     150(2)
_diffrn_radiation_type     MoK\a
_diffrn_radiation_wavelength     0.71073
_diffrn_radiation_source     'fine-focus sealed tube'
_diffrn_radiation_monochromator     graphite
_diffrn_measurement_device_type     'Bruker--Nonius KappaCCD'
_diffrn_measurement_method     '\f scans, and \w scans with \k offsets'
_diffrn_detector_area_resol_mean     ?
_diffrn_reflns_number     11187
_diffrn_reflns_av_R_equivalents     0.0732
_diffrn_reflns_av_sigmaI/netI     0.0750
_diffrn_reflns_theta_min     2.31
_diffrn_reflns_theta_max     25.00
_diffrn_reflns_theta_full     25.00
_diffrn_measured_fraction_theta_max     0.941
_diffrn_measured_fraction_theta_full     0.941
_diffrn_reflns_limit_h_min     -11
_diffrn_reflns_limit_h_max     10
_diffrn_reflns_limit_k_min     -15
_diffrn_reflns_limit_k_max     16
_diffrn_reflns_limit_l_min     -24
_diffrn_reflns_limit_l_max     26
_diffrn_standards_number     ?
_diffrn_standards_interval_count     ?
_diffrn_standards_interval_time     ?
_diffrn_standards_decay_%     ?
_refine_special_details
;
Refinement of <i>F</i>^2^ against ALL reflections. The weighted <i>R</i>-factor
<i>wR</i> and goodness of fit <i>S</i> are based on <i>F</i>^2^, conventional
<i>R</i>-factors <i>R</i> are based on <i>F</i>, with <i>F</i> set to zero for
negative <i>F</i>^2^. The threshold expression of <i>F</i>^2^ >
\s(<i>F</i>^2^) is used only for calculating <i>R</i>-factors(gt) <i>etc</i>.
and is not relevant to the choice of reflections for refinement.
<i>R</i>-factors based on <i>F</i>^2^ are statistically about twice as large
as those based on <i>F</i>, and <i>R</i>- factors based on ALL data will be
even larger.
;
_reflns_number_total     4684
_reflns_number_gt     3714
_reflns_threshold_expression     I>2\s(I)
_refine_ls_structure_factor_coef     Fsqd
_refine_ls_matrix_type     full
_refine_ls_R_factor_all     0.0660
_refine_ls_R_factor_gt     0.0480
_refine_ls_wR_factor_gt     0.1162
_refine_ls_wR_factor_ref     0.1345
_refine_ls_goodness_of_fit_ref     1.067
_refine_ls_restrained_S_all     1.067
_refine_ls_number_reflns     4684
_refine_ls_number_parameters     291
_refine_ls_number_restraints     0
_refine_ls_hydrogen_treatment     constr
_refine_ls_weighting_scheme     calc
_refine_ls_weighting_details
         'calc w=1/[\s^2^(Fo^2^)+(0.0606P)^2^+8.1058P] where P=(Fo^2^+2Fc^2^)/3'
_atom_sites_solution_hydrogens     geom
_atom_sites_solution_primary     direct
_atom_sites_solution_secondary     difmap
_refine_ls_shift/su_max     0.000
_refine_ls_shift/su_mean     0.000
_refine_diff_density_max     0.880
_refine_diff_density_min     -0.789
_refine_ls_extinction_method     'SHELXS97 (Sheldrick, 2008)'
_refine_ls_extinction_coef     0.0024(3)
_refine_ls_extinction_expression
                                  'Fc^*^=kFc[1+0.001xFc^2^\l^3^/sin(2\q)]^-1/4^'
loop_
    _atom_type_symbol
    _atom_type_description
    _atom_type_scat_dispersion_real
    _atom_type_scat_dispersion_imag
    _atom_type_scat_source
    'C' 'C' 0.0033 0.0016
                         'International Tables Vol C Tables 4.2.6.8 and 6.1.1.4'
    'H' 'H' 0.0000 0.0000
                         'International Tables Vol C Tables 4.2.6.8 and 6.1.1.4'
    'O' 'O' 0.0106 0.0060
                         'International Tables Vol C Tables 4.2.6.8 and 6.1.1.4'
    'P' 'P' 0.1023 0.0942
                         'International Tables Vol C Tables 4.2.6.8 and 6.1.1.4'
    'Br' 'Br' -0.2901 2.4595
                         'International Tables Vol C Tables 4.2.6.8 and 6.1.1.4'
    'Te' 'Te' -0.5308 1.6751
                         'International Tables Vol C Tables 4.2.6.8 and 6.1.1.4'
    'N' 'N' 0.0061 0.0033
                         'International Tables Vol C Tables 4.2.6.8 and 6.1.1.4'
_computing_data_collection     'COLLECT (Bruker, 2008)'
_computing_cell_refinement     'DENZO-SMN (Otwinowski & Minor, 1997)'
_computing_data_reduction     'DENZO-SMN (Otwinowski & Minor, 1997)'
_computing_structure_solution     'SHELXS97 (Sheldrick, 2008)'
_computing_structure_refinement     'SHELXL97 (Sheldrick, 2008)'
_computing_molecular_graphics     'DIAMOND (Brandenburg, 2006)'
_computing_publication_material     'WinGX (Farrugia, 2012)'
loop_
    _atom_site_type_symbol
    _atom_site_label
    _atom_site_fract_x
    _atom_site_fract_y
    _atom_site_fract_z
    _atom_site_U_iso_or_equiv
    _atom_site_adp_type
    _atom_site_calc_flag
    _atom_site_refinement_flags
    _atom_site_occupancy
    _atom_site_symmetry_multiplicity
    _atom_site_disorder_assembly
    _atom_site_disorder_group
    Te Te1 0.55868(5) 0.29462(3) -0.09855(2) 0.02466(19) Uani d . 1 1 . .
    Br Br1 0.40006(9) 0.21866(6) -0.19512(3) 0.0335(2) Uani d . 1 1 . .
    Br Br2 0.50893(9) 0.14024(6) -0.03152(4) 0.0356(2) Uani d . 1 1 . .
    Br Br3 0.59404(9) 0.45190(6) -0.16944(4) 0.0388(2) Uani d . 1 1 . .
    Br Br4 0.71342(9) 0.37800(6) -0.00436(4) 0.0380(2) Uani d . 1 1 . .
    P P1 0.0720(2) 0.26347(14) 0.10968(8) 0.0248(4) Uani d . 1 1 . .
    O O1 0.0848(5) 0.2852(3) 0.0403(2) 0.0275(11) Uani d . 1 1 . .
    C C1 0.1193(8) 0.3822(5) 0.0189(3) 0.0288(17) Uani d . 1 1 . .
    H H1A 0.2167 0.4017 0.0361 0.035 Uiso calc R 1 1 . .
    H H1B 0.0488 0.4295 0.0321 0.035 Uiso calc R 1 1 . .
    C C2 0.1130(8) 0.3783(6) -0.0504(3) 0.0303(17) Uani d . 1 1 . .
    H H2A 0.1202 0.4447 -0.0660 0.036 Uiso calc R 1 1 . .
    H H2B 0.0177 0.3527 -0.0660 0.036 Uiso calc R 1 1 . .
    C C3 0.2297(7) 0.3172(5) -0.0764(3) 0.0269(16) Uani d . 1 1 . .
    H H3A 0.2302 0.2520 -0.0582 0.032 Uiso calc R 1 1 . .
    H H3B 0.2090 0.3108 -0.1212 0.032 Uiso calc R 1 1 . .
    C C4 0.3740(8) 0.3632(5) -0.0625(3) 0.0285(17) Uani d . 1 1 . .
    H H4A 0.3930 0.3671 -0.0175 0.034 Uiso calc R 1 1 . .
    H H4B 0.3680 0.4300 -0.0781 0.034 Uiso calc R 1 1 . .
    C C11 -0.0254(8) 0.1540(5) 0.1093(3) 0.0281(16) Uani d . 1 1 . .
    C C12 -0.0930(9) 0.1166(6) 0.0554(4) 0.041(2) Uani d . 1 1 . .
    H H12 -0.0853 0.1485 0.0176 0.049 Uiso calc R 1 1 . .
    C C13 -0.1719(10) 0.0320(6) 0.0577(4) 0.049(2) Uani d . 1 1 . .
    H H13 -0.2202 0.0065 0.0214 0.059 Uiso calc R 1 1 . .
    C C14 -0.1801(9) -0.0147(6) 0.1125(4) 0.042(2) Uani d . 1 1 . .
    H H14 -0.2315 -0.0737 0.1134 0.050 Uiso calc R 1 1 . .
    C C15 -0.1146(9) 0.0226(6) 0.1663(4) 0.0385(19) Uani d . 1 1 . .
    H H15 -0.1236 -0.0098 0.2039 0.046 Uiso calc R 1 1 . .
    C C16 -0.0364(9) 0.1066(5) 0.1656(3) 0.0329(18) Uani d . 1 1 . .
    H H16 0.0093 0.1323 0.2024 0.039 Uiso calc R 1 1 . .
    C C21 -0.0209(8) 0.3556(5) 0.1456(3) 0.0284(17) Uani d . 1 1 . .
    C C22 -0.1690(8) 0.3508(5) 0.1482(3) 0.0304(17) Uani d . 1 1 . .
    H H22 -0.2204 0.2960 0.1323 0.036 Uiso calc R 1 1 . .
    C C23 -0.2421(9) 0.4246(6) 0.1736(3) 0.0371(19) Uani d . 1 1 . .
    H H23 -0.3432 0.4202 0.1758 0.045 Uiso calc R 1 1 . .
    C C24 -0.1682(9) 0.5055(6) 0.1959(3) 0.0356(19) Uani d . 1 1 . .
    H H24 -0.2189 0.5570 0.2128 0.043 Uiso calc R 1 1 . .
    C C25 -0.0214(9) 0.5113(6) 0.1936(4) 0.039(2) Uani d . 1 1 . .
    H H25 0.0288 0.5665 0.2096 0.046 Uiso calc R 1 1 . .
    C C26 0.0539(9) 0.4379(5) 0.1684(3) 0.0340(18) Uani d . 1 1 . .
    H H26 0.1551 0.4428 0.1665 0.041 Uiso calc R 1 1 . .
    C C31 0.2498(8) 0.2506(5) 0.1460(3) 0.0294(17) Uani d . 1 1 . .
    C C32 0.2787(9) 0.2633(6) 0.2092(3) 0.0364(19) Uani d . 1 1 . .
    H H32 0.2041 0.2809 0.2339 0.044 Uiso calc R 1 1 . .
    C C33 0.4197(9) 0.2496(6) 0.2351(4) 0.040(2) Uani d . 1 1 . .
    H H33 0.4415 0.2593 0.2777 0.048 Uiso calc R 1 1 . .
    C C34 0.5280(9) 0.2221(6) 0.1991(4) 0.042(2) Uani d . 1 1 . .
    H H34 0.6233 0.2132 0.2172 0.050 Uiso calc R 1 1 . .
    C C35 0.4976(9) 0.2076(6) 0.1372(4) 0.045(2) Uani d . 1 1 . .
    H H35 0.5709 0.1867 0.1128 0.054 Uiso calc R 1 1 . .
    C C36 0.3595(8) 0.2239(6) 0.1110(4) 0.0371(19) Uani d . 1 1 . .
    H H36 0.3397 0.2165 0.0681 0.044 Uiso calc R 1 1 . .
    N N1 0.8684(11) 0.1649(8) -0.1169(5) 0.075(3) Uani d . 1 1 . .
    C C5 0.7977(12) 0.1025(8) -0.1349(5) 0.052(2) Uani d . 1 1 . .
    C C6 0.7060(13) 0.0250(8) -0.1577(6) 0.073(3) Uani d . 1 1 . .
    H H6A 0.6813 -0.0153 -0.1235 0.110 Uiso calc R 1 1 . .
    H H6B 0.7565 -0.0139 -0.1864 0.110 Uiso calc R 1 1 . .
    H H6C 0.6177 0.0515 -0.1788 0.110 Uiso calc R 1 1 . .
loop_
    _atom_site_aniso_label
    _atom_site_aniso_U_11
    _atom_site_aniso_U_22
    _atom_site_aniso_U_33
    _atom_site_aniso_U_12
    _atom_site_aniso_U_13
    _atom_site_aniso_U_23
    Te1 0.0209(3) 0.0284(3) 0.0246(3) 0.00017(19) 0.00156(19) -0.00170(19)
    Br1 0.0357(5) 0.0387(5) 0.0257(4) -0.0025(3) 0.0001(3) -0.0071(3)
    Br2 0.0376(5) 0.0335(5) 0.0356(4) 0.0018(3) 0.0013(3) 0.0055(3)
    Br3 0.0325(5) 0.0403(5) 0.0441(5) -0.0040(4) 0.0061(3) 0.0102(4)
    Br4 0.0295(5) 0.0459(5) 0.0370(4) -0.0024(4) -0.0062(3) -0.0085(4)
    P1 0.0229(10) 0.0277(10) 0.0240(9) -0.0022(8) 0.0038(7) 0.0036(8)
    O1 0.029(3) 0.027(3) 0.026(3) 0.000(2) 0.001(2) 0.004(2)
    C1 0.034(4) 0.027(4) 0.026(4) -0.001(3) 0.003(3) 0.007(3)
    C2 0.030(4) 0.034(4) 0.027(4) -0.002(3) 0.002(3) 0.002(3)
    C3 0.023(4) 0.036(4) 0.023(4) 0.000(3) 0.008(3) -0.002(3)
    C4 0.024(4) 0.029(4) 0.033(4) 0.001(3) 0.005(3) -0.001(3)
    C11 0.032(4) 0.025(4) 0.027(4) -0.001(3) 0.003(3) 0.002(3)
    C12 0.048(5) 0.043(5) 0.029(4) -0.010(4) -0.008(4) 0.003(4)
    C13 0.055(6) 0.044(5) 0.046(5) -0.015(4) -0.017(4) 0.000(4)
    C14 0.027(5) 0.030(4) 0.067(6) -0.005(3) 0.001(4) -0.001(4)
    C15 0.043(5) 0.032(4) 0.043(5) -0.008(4) 0.014(4) 0.000(4)
    C16 0.040(5) 0.034(4) 0.026(4) -0.004(4) 0.009(3) -0.001(3)
    C21 0.031(4) 0.031(4) 0.022(4) 0.003(3) -0.002(3) -0.003(3)
    C22 0.026(4) 0.036(4) 0.029(4) -0.004(3) 0.001(3) 0.001(3)
    C23 0.037(5) 0.043(5) 0.033(4) 0.004(4) 0.012(4) 0.008(4)
    C24 0.053(6) 0.033(4) 0.022(4) 0.014(4) 0.009(4) 0.001(3)
    C25 0.047(5) 0.031(4) 0.036(4) -0.001(4) -0.002(4) -0.001(4)
    C26 0.039(5) 0.029(4) 0.035(4) 0.002(3) 0.007(4) 0.003(3)
    C31 0.027(4) 0.026(4) 0.034(4) -0.003(3) -0.002(3) 0.009(3)
    C32 0.040(5) 0.039(5) 0.029(4) 0.003(4) -0.004(3) 0.004(4)
    C33 0.036(5) 0.036(5) 0.045(5) -0.006(4) -0.008(4) 0.013(4)
    C34 0.030(5) 0.049(5) 0.045(5) -0.003(4) -0.006(4) 0.014(4)
    C35 0.028(5) 0.058(6) 0.051(5) -0.008(4) 0.006(4) 0.004(4)
    C36 0.024(4) 0.047(5) 0.040(4) -0.001(4) 0.002(3) 0.005(4)
    N1 0.071(7) 0.074(7) 0.084(7) 0.010(6) 0.031(6) -0.015(6)
    C5 0.054(6) 0.050(6) 0.054(6) 0.021(5) 0.015(5) 0.006(5)
    C6 0.071(8) 0.057(7) 0.088(8) 0.016(6) -0.016(6) -0.019(6)
_geom_special_details
;
All e.s.d.'s (except the e.s.d. in the dihedral angle between two l.s. planes)
are estimated using the full covariance matrix. The cell e.s.d.'s are taken
into account individually in the estimation of e.s.d.'s in distances, angles
and torsion angles; correlations between e.s.d.'s in cell parameters are only
used when they are defined by crystal symmetry. An approximate (isotropic)
treatment of cell e.s.d.'s is used for estimating e.s.d.'s involving l.s.
planes.
;
loop_
    _geom_bond_atom_site_label_1
    _geom_bond_atom_site_label_2
    _geom_bond_site_symmetry_2
    _geom_bond_distance
    _geom_bond_publ_flag
    Te1 C4 . 2.176(7) yes
    Te1 Br2 . 2.6652(10) yes
    Te1 Br4 . 2.6814(11) yes
    Te1 Br1 . 2.6944(11) yes
    Te1 Br3 . 2.7201(10) yes
    P1 O1 . 1.568(5) n
    P1 C21 . 1.769(7) ?
    P1 C11 . 1.772(7) ?
    P1 C31 . 1.785(8) ?
    O1 C1 . 1.473(8) ?
    C1 C2 . 1.518(10) ?
    C1 H1A . 0.9900 ?
    C1 H1B . 0.9900 ?
    C2 C3 . 1.529(10) ?
    C2 H2A . 0.9900 ?
    C2 H2B . 0.9900 ?
    C3 C4 . 1.497(10) ?
    C3 H3A . 0.9900 ?
    C3 H3B . 0.9900 ?
    C4 H4A . 0.9900 ?
    C4 H4B . 0.9900 ?
    C11 C12 . 1.394(10) ?
    C11 C16 . 1.412(10) ?
    C12 C13 . 1.390(11) ?
    C12 H12 . 0.9500 ?
    C13 C14 . 1.375(12) ?
    C13 H13 . 0.9500 ?
    C14 C15 . 1.384(12) ?
    C14 H14 . 0.9500 ?
    C15 C16 . 1.378(11) ?
    C15 H15 . 0.9500 ?
    C16 H16 . 0.9500 ?
    C21 C22 . 1.387(11) ?
    C21 C26 . 1.410(10) ?
    C22 C23 . 1.375(11) ?
    C22 H22 . 0.9500 ?
    C23 C24 . 1.386(11) ?
    C23 H23 . 0.9500 ?
    C24 C25 . 1.375(12) ?
    C24 H24 . 0.9500 ?
    C25 C26 . 1.380(11) ?
    C25 H25 . 0.9500 ?
    C26 H26 . 0.9500 ?
    C31 C36 . 1.382(11) ?
    C31 C32 . 1.403(10) ?
    C32 C33 . 1.399(11) ?
    C32 H32 . 0.9500 ?
    C33 C34 . 1.388(12) ?
    C33 H33 . 0.9500 ?
    C34 C35 . 1.380(12) ?
    C34 H34 . 0.9500 ?
    C35 C36 . 1.383(11) ?
    C35 H35 . 0.9500 ?
    C36 H36 . 0.9500 ?
    N1 C5 . 1.140(14) ?
    C5 C6 . 1.438(15) ?
    C6 H6A . 0.9800 ?
    C6 H6B . 0.9800 ?
    C6 H6C . 0.9800 ?
loop_
    _geom_angle_atom_site_label_1
    _geom_angle_atom_site_label_2
    _geom_angle_atom_site_label_3
    _geom_angle_site_symmetry_1
    _geom_angle_site_symmetry_3
    _geom_angle
    _geom_angle_publ_flag
    C4 Te1 Br2 . . 88.4(2) n
    C4 Te1 Br4 . . 85.4(2) n
    Br2 Te1 Br4 . . 91.68(3) n
    C4 Te1 Br1 . . 93.5(2) n
    Br2 Te1 Br1 . . 90.55(3) n
    Br4 Te1 Br1 . . 177.46(3) ?
    C4 Te1 Br3 . . 89.7(2) n
    Br2 Te1 Br3 . . 176.86(3) ?
    Br4 Te1 Br3 . . 90.61(3) n
    Br1 Te1 Br3 . . 87.11(3) n
    O1 P1 C21 . . 112.0(3) ?
    O1 P1 C11 . . 104.1(3) ?
    C21 P1 C11 . . 110.7(4) ?
    O1 P1 C31 . . 107.9(3) ?
    C21 P1 C31 . . 110.2(4) ?
    C11 P1 C31 . . 111.8(3) ?
    C1 O1 P1 . . 121.6(4) ?
    O1 C1 C2 . . 107.2(6) ?
    O1 C1 H1A . . 110.3 ?
    C2 C1 H1A . . 110.3 ?
    O1 C1 H1B . . 110.3 ?
    C2 C1 H1B . . 110.3 ?
    H1A C1 H1B . . 108.5 ?
    C1 C2 C3 . . 115.3(6) ?
    C1 C2 H2A . . 108.5 ?
    C3 C2 H2A . . 108.5 ?
    C1 C2 H2B . . 108.5 ?
    C3 C2 H2B . . 108.5 ?
    H2A C2 H2B . . 107.5 ?
    C4 C3 C2 . . 110.0(6) ?
    C4 C3 H3A . . 109.7 ?
    C2 C3 H3A . . 109.7 ?
    C4 C3 H3B . . 109.7 ?
    C2 C3 H3B . . 109.7 ?
    H3A C3 H3B . . 108.2 ?
    C3 C4 Te1 . . 117.6(5) ?
    C3 C4 H4A . . 107.9 ?
    Te1 C4 H4A . . 107.9 ?
    C3 C4 H4B . . 107.9 ?
    Te1 C4 H4B . . 107.9 ?
    H4A C4 H4B . . 107.2 ?
    C12 C11 C16 . . 120.6(7) ?
    C12 C11 P1 . . 121.2(6) ?
    C16 C11 P1 . . 118.2(6) ?
    C13 C12 C11 . . 119.1(7) ?
    C13 C12 H12 . . 120.4 ?
    C11 C12 H12 . . 120.4 ?
    C14 C13 C12 . . 120.0(8) ?
    C14 C13 H13 . . 120.0 ?
    C12 C13 H13 . . 120.0 ?
    C13 C14 C15 . . 121.1(8) ?
    C13 C14 H14 . . 119.4 ?
    C15 C14 H14 . . 119.4 ?
    C16 C15 C14 . . 120.2(8) ?
    C16 C15 H15 . . 119.9 ?
    C14 C15 H15 . . 119.9 ?
    C15 C16 C11 . . 118.9(7) ?
    C15 C16 H16 . . 120.5 ?
    C11 C16 H16 . . 120.5 ?
    C22 C21 C26 . . 119.2(7) ?
    C22 C21 P1 . . 120.7(6) ?
    C26 C21 P1 . . 120.0(6) ?
    C23 C22 C21 . . 120.7(7) ?
    C23 C22 H22 . . 119.7 ?
    C21 C22 H22 . . 119.7 ?
    C22 C23 C24 . . 120.0(8) ?
    C22 C23 H23 . . 120.0 ?
    C24 C23 H23 . . 120.0 ?
    C25 C24 C23 . . 120.0(7) ?
    C25 C24 H24 . . 120.0 ?
    C23 C24 H24 . . 120.0 ?
    C24 C25 C26 . . 120.9(8) ?
    C24 C25 H25 . . 119.5 ?
    C26 C25 H25 . . 119.5 ?
    C25 C26 C21 . . 119.3(8) ?
    C25 C26 H26 . . 120.4 ?
    C21 C26 H26 . . 120.4 ?
    C36 C31 C32 . . 119.7(7) ?
    C36 C31 P1 . . 118.8(6) ?
    C32 C31 P1 . . 121.4(6) ?
    C33 C32 C31 . . 118.6(8) ?
    C33 C32 H32 . . 120.7 ?
    C31 C32 H32 . . 120.7 ?
    C34 C33 C32 . . 120.6(8) ?
    C34 C33 H33 . . 119.7 ?
    C32 C33 H33 . . 119.7 ?
    C35 C34 C33 . . 120.3(8) ?
    C35 C34 H34 . . 119.9 ?
    C33 C34 H34 . . 119.9 ?
    C34 C35 C36 . . 119.5(8) ?
    C34 C35 H35 . . 120.3 ?
    C36 C35 H35 . . 120.3 ?
    C31 C36 C35 . . 121.3(8) ?
    C31 C36 H36 . . 119.4 ?
    C35 C36 H36 . . 119.4 ?
    N1 C5 C6 . . 178.8(11) ?
    C5 C6 H6A . . 109.5 ?
    C5 C6 H6B . . 109.5 ?
    H6A C6 H6B . . 109.5 ?
    C5 C6 H6C . . 109.5 ?
    H6A C6 H6C . . 109.5 ?
    H6B C6 H6C . . 109.5 ?
loop_
    _geom_torsion_atom_site_label_1
    _geom_torsion_atom_site_label_2
    _geom_torsion_atom_site_label_3
    _geom_torsion_atom_site_label_4
    _geom_torsion_site_symmetry_1
    _geom_torsion_site_symmetry_2
    _geom_torsion_site_symmetry_3
    _geom_torsion_site_symmetry_4
    _geom_torsion
    _geom_torsion_publ_flag
    C21 P1 O1 C1 . . . . 41.9(6) ?
    C11 P1 O1 C1 . . . . 161.5(5) ?
    C31 P1 O1 C1 . . . . -79.6(6) ?
    P1 O1 C1 C2 . . . . -176.3(5) ?
    O1 C1 C2 C3 . . . . -67.3(8) ?
    C1 C2 C3 C4 . . . . -67.7(8) ?
    C2 C3 C4 Te1 . . . . -176.9(5) ?
    Br2 Te1 C4 C3 . . . . -62.1(5) ?
    Br4 Te1 C4 C3 . . . . -153.9(6) ?
    Br1 Te1 C4 C3 . . . . 28.3(6) ?
    Br3 Te1 C4 C3 . . . . 115.4(5) ?
    O1 P1 C11 C12 . . . . -11.4(8) ?
    C21 P1 C11 C12 . . . . 109.2(7) ?
    C31 P1 C11 C12 . . . . -127.6(7) ?
    O1 P1 C11 C16 . . . . 170.5(6) ?
    C21 P1 C11 C16 . . . . -69.0(7) ?
    C31 P1 C11 C16 . . . . 54.2(7) ?
    C16 C11 C12 C13 . . . . 0.1(13) ?
    P1 C11 C12 C13 . . . . -178.0(7) ?
    C11 C12 C13 C14 . . . . -1.3(14) ?
    C12 C13 C14 C15 . . . . 2.1(14) ?
    C13 C14 C15 C16 . . . . -1.7(13) ?
    C14 C15 C16 C11 . . . . 0.5(12) ?
    C12 C11 C16 C15 . . . . 0.3(12) ?
    P1 C11 C16 C15 . . . . 178.5(6) ?
    O1 P1 C21 C22 . . . . 91.2(7) ?
    C11 P1 C21 C22 . . . . -24.4(7) ?
    C31 P1 C21 C22 . . . . -148.6(6) ?
    O1 P1 C21 C26 . . . . -84.7(6) ?
    C11 P1 C21 C26 . . . . 159.7(6) ?
    C31 P1 C21 C26 . . . . 35.5(7) ?
    C26 C21 C22 C23 . . . . -1.0(11) ?
    P1 C21 C22 C23 . . . . -176.9(6) ?
    C21 C22 C23 C24 . . . . 1.1(12) ?
    C22 C23 C24 C25 . . . . -1.0(11) ?
    C23 C24 C25 C26 . . . . 0.9(12) ?
    C24 C25 C26 C21 . . . . -0.8(12) ?
    C22 C21 C26 C25 . . . . 0.9(11) ?
    P1 C21 C26 C25 . . . . 176.8(6) ?
    O1 P1 C31 C36 . . . . -24.5(7) ?
    C21 P1 C31 C36 . . . . -147.1(6) ?
    C11 P1 C31 C36 . . . . 89.3(7) ?
    O1 P1 C31 C32 . . . . 158.1(6) ?
    C21 P1 C31 C32 . . . . 35.5(7) ?
    C11 P1 C31 C32 . . . . -88.1(7) ?
    C36 C31 C32 C33 . . . . 0.9(11) ?
    P1 C31 C32 C33 . . . . 178.3(6) ?
    C31 C32 C33 C34 . . . . -1.3(12) ?
    C32 C33 C34 C35 . . . . -0.1(13) ?
    C33 C34 C35 C36 . . . . 2.1(13) ?
    C32 C31 C36 C35 . . . . 1.1(12) ?
    P1 C31 C36 C35 . . . . -176.3(6) ?
    C34 C35 C36 C31 . . . . -2.6(13) ?
loop_
    _geom_hbond_atom_site_label_D
    _geom_hbond_atom_site_label_H
    _geom_hbond_atom_site_label_A
    _geom_hbond_site_symmetry_A
    _geom_hbond_distance_DH
    _geom_hbond_distance_HA
    _geom_hbond_distance_DA
    _geom_hbond_angle_DHA
    C3 H3B Br1 . 0.99 2.82 3.450(7) 122
    C26 H26 Br3 3_665 0.95 2.75 3.619(8) 152
data_global
_journal_date_recd_electronic     2012-12-10
_journal_date_accepted     2012-12-22
_journal_name_full     'Acta Crystallographica, Section E'
_journal_year     2013
_journal_volume     69
_journal_issue      2
_journal_page_first     m88
_journal_page_last     m88
_journal_paper_category     QM
_journal_paper_doi     10.1107/S1600536812051707
_journal_coeditor_code     HB7012
_publ_contact_author_name     'Raija Oilunkaniemi'
_publ_contact_author_address
;
Department of Chemistry
PO Box 3000
FI-90014 University of Oulu
Finland
;
_publ_contact_author_email     raija.oilunkaniemi@oulu.fi
_publ_contact_author_fax     '358 8 5531603'
_publ_contact_author_phone     '358 0294 481686'
_publ_section_title
;
Tetrabromo[4-(triphenylphosphanyloxy)butyl]tellurium acetonitrile monosolvate
;
loop_
    _publ_author_name
    _publ_author_address
    'N\"arhi, Sari M.'
;
Department of Chemistry
PO Box 3000
FI-90014 University of Oulu
Finland
;
    'Oilunkaniemi, Raija'
;
Department of Chemistry
PO Box 3000
FI-90014 University of Oulu
Finland
;
    'Laitinen, Risto S.'
;
Department of Chemistry
PO Box 3000
FI-90014 University of Oulu
Finland
;
