# Supplementary material for: Tetra­bromido­[4-(triphenyl­phosphanyl­oxy)but­yl]tellurium acetonitrile monosolvate
Source: Acta Crystallogr Sect E Struct Rep Online. 2013 Jan 9;69(Pt 2):m88. doi: 10.1107/S1600536812051707 (PMC3569187; doi:10.1107/S1600536812051707)
Supplement: Supplementary file 2 [file e-69-00m88-Isup2.hkl]

#
# h,k,l, Fc-squared, Fo-squared, sigma(Fo-squared) and status flag
#
data_I
_shelx_title '    autoa in P2(1)/n'
_shelx_refln_list_code          4
_shelx_F_calc_maximum      450.41
_exptl_crystal_F_000      1568.00
_reflns_d_resolution_high  0.8410
 
loop_
 _symmetry_equiv_pos_as_xyz
 'x, y, z'
 '-x+1/2, y+1/2, -z+1/2'
 '-x, -y, -z'
 'x-1/2, -y-1/2, z-1/2'
 
_cell_length_a     9.3195
_cell_length_b    13.8994
_cell_length_c    21.9618
_cell_angle_alpha  90.000
_cell_angle_beta   94.922
_cell_angle_gamma  90.000
 
_shelx_F_squared_multiplier     1.000
 
loop_
 _refln_index_h
 _refln_index_k
 _refln_index_l
 _refln_F_squared_calc
 _refln_F_squared_meas
 _refln_F_squared_sigma
 _refln_observed_status
   2   0   0    66996.30    69649.88   2787.76 o
   4   0   0      183.91      208.64     87.63 o
   6   0   0    26866.99    28420.63   1709.07 o
   8   0   0     1640.00     1493.68    128.20 o
   1   1   0     1857.38     2176.62    102.75 o
   2   1   0     5141.39     4826.67    296.69 o
   3   1   0    19922.41    19863.46    985.83 o
   4   1   0    15467.30    13719.47   1603.80 o
   5   1   0     6099.78     6387.16    228.68 o
   6   1   0    39317.19    41040.45   1656.63 o
   7   1   0    15172.80    16447.04    577.36 o
   8   1   0        8.80      -85.96     85.96 o
   9   1   0        3.14      -22.39    104.49 o
  10   1   0      514.95      468.77    166.92 o
  11   1   0       82.61       -4.17    146.71 o
   1   2   0    11343.07    11253.92    336.52 o
   2   2   0    39936.64    41780.07   1262.99 o
   3   2   0      293.09      317.80     49.83 o
   4   2   0      477.58      525.04    110.39 o
   5   2   0     5466.31     4943.70    266.08 o
   6   2   0     8924.86     8486.17    434.33 o
   7   2   0      570.64      652.43     62.58 o
   8   2   0     2568.56     2415.40    153.86 o
   9   2   0     5035.81     5365.01    394.97 o
   1   3   0    10452.04    10135.78    377.55 o
   2   3   0    11077.35    10965.18    298.29 o
   3   3   0      907.56     1042.34     69.63 o
   4   3   0     7689.29     8577.83    326.20 o
   5   3   0     2633.84     2172.29    179.54 o
   6   3   0     5877.41     6119.30    241.75 o
   7   3   0    11731.10    10068.49    751.34 o
   8   3   0    10509.63    12256.41    462.03 o
   9   3   0     7210.73     8125.76    714.64 o
  10   3   0     2582.73     3068.48    522.98 o
   0   4   0     3667.86     3895.52    184.98 o
   1   4   0      430.44      343.22     38.30 o
   2   4   0     4024.40     3711.91    128.78 o
   3   4   0     9424.12     8986.37    343.26 o
   4   4   0    29892.28    26427.85   6102.90 o
   5   4   0     3142.70     3359.15    315.63 o
   6   4   0    22278.80    20904.85    801.44 o
   7   4   0     3587.13     3837.87    367.63 o
   8   4   0     5776.41     6238.85   1114.34 o
   9   4   0        0.31       18.06     92.33 o
  10   4   0     1612.97     1518.08    744.85 o
   1   5   0      554.20      478.77     30.39 o
   2   5   0     5544.50     5003.03    216.41 o
   3   5   0    16387.91    16076.73    464.15 o
   4   5   0    13397.11    14240.74    508.59 o
   5   5   0      463.40      612.17     65.58 o
   6   5   0      559.20      316.86    123.47 o
   7   5   0       20.90      421.61    417.18 o
   8   5   0       22.70       52.09    300.37 o
   9   5   0     9970.80     2537.35   1484.00 o
  10   5   0     3256.85     2997.03   1442.87 o
   0   6   0      604.33      546.01     92.38 o
   1   6   0     2927.39     2880.85     76.75 o
   2   6   0     1652.90     2356.75     94.92 o
   3   6   0   107413.30   125705.46   5432.10 o
   4   6   0     3632.31     3281.95    241.64 o
   5   6   0     5089.77     5502.78    493.00 o
   6   6   0    11275.15    11045.34    492.70 o
   7   6   0     1212.12     1567.62    249.39 o
   8   6   0      301.17      138.04    150.56 o
   9   6   0      239.47      285.77     72.04 o
  10   6   0       36.25      263.87    143.58 o
   1   7   0     8565.94     8446.07    178.96 o
   2   7   0     4700.35     4285.96    118.32 o
   3   7   0    23740.72    20290.92   1324.75 o
   4   7   0    11433.58    12085.39    312.18 o
   5   7   0     2700.38     2274.49    277.31 o
   6   7   0      272.29      310.32    145.27 o
   7   7   0      386.53      569.52    229.86 o
   8   7   0       39.29      -35.50     94.08 o
   9   7   0     3206.81     3262.65    258.09 o
  10   7   0      640.58      910.81    185.36 o
   1   8   0     3703.83     4126.82    116.31 o
   2   8   0     4208.14     3961.01    379.15 o
   3   8   0     5668.23     5764.40    272.97 o
   4   8   0     6429.38     6796.15    248.59 o
   5   8   0     2190.71     2128.13    217.59 o
   6   8   0     6140.83     6333.47    783.51 o
   7   8   0      376.00      572.42    115.14 o
   8   8   0     2145.87     1684.19    318.53 o
   9   8   0      324.33      261.21    123.13 o
   1   9   0     3892.40     4141.47    138.18 o
   2   9   0      172.72      162.19     50.46 o
   3   9   0      671.95      722.72    103.98 o
   4   9   0     3134.61     2999.48    144.90 o
   5   9   0    18053.43    19169.89    619.43 o
   6   9   0      212.28      202.25    137.08 o
   7   9   0     1563.33     1663.66    118.02 o
   8   9   0     1415.55     1482.60    233.12 o
   9   9   0     1898.73     2200.87    424.76 o
   0  10   0       16.25       18.50     73.01 o
   1  10   0     4048.18     3634.81    316.42 o
   2  10   0      147.53      172.17     60.84 o
   3  10   0       14.89       94.58     56.07 o
   4  10   0       69.79        0.14     57.44 o
   5  10   0      669.88      580.52     82.99 o
   6  10   0     1107.37     1056.06    120.64 o
   7  10   0      146.12       55.66     85.30 o
   8  10   0     4741.32     4796.19    464.22 o
   1  11   0     4214.63     4823.06    241.72 o
   2  11   0     2016.23     2166.04    102.21 o
   3  11   0     4065.07     4129.11    142.20 o
   4  11   0      192.49      320.32     66.97 o
   5  11   0      178.55      203.79    150.03 o
   6  11   0     7235.36     8085.83    696.93 o
   7  11   0     1937.05     1987.24    181.49 o
   8  11   0       57.93      138.02    220.07 o
   0  12   0    38566.99    42078.26   5061.80 o
   1  12   0      432.35      226.94     95.71 o
   2  12   0     5492.11     6136.04    207.84 o
   3  12   0      142.74       33.16     79.19 o
   4  12   0      334.99      215.29     60.01 o
   5  12   0     1518.57     1631.46    110.50 o
   6  12   0     3562.73     3445.70    198.77 o
   7  12   0     2140.73     1961.84    237.09 o
   1  13   0    14065.42    16092.29   1183.00 o
   2  13   0     2172.22     2010.59    308.81 o
   3  13   0       49.77      158.23    107.81 o
   4  13   0     3209.11     3382.05    235.31 o
   5  13   0      131.36      103.71    108.37 o
   6  13   0     3203.34     3425.55    246.71 o
   0  14   0     7899.57     7724.56    494.36 o
   1  14   0     2712.58     1944.29    282.08 o
   2  14   0     7327.24     8392.03    728.91 o
   3  14   0     1396.87     1865.35    156.84 o
   4  14   0      343.90      164.28    218.71 o
   5  14   0     3806.47     3769.23    329.17 o
   2  15   0     1953.91     2117.91    227.28 o
   3  15   0      129.22       63.97    205.13 o
   1  16   0      103.55      101.54    103.69 o
  -9   0   1     5569.48     6678.41    555.87 o
  -3   0   1      218.19      196.22     44.47 o
  -1   0   1    31704.31    29646.32   2225.95 o
   3   0   1    36253.73    34474.39   2004.00 o
   5   0   1    35169.86    37459.40   1528.39 o
   7   0   1     2108.83     2007.29    408.16 o
   9   0   1       54.00      198.56    147.06 o
 -11   1   1      188.39      294.30    125.11 o
 -10   1   1      147.04      513.17    154.72 o
  -9   1   1      215.01      326.16    111.32 o
  -8   1   1       17.84       28.47    155.62 o
  -7   1   1      447.68      548.44    124.16 o
  -6   1   1     8472.65     8153.23    411.55 o
  -5   1   1       17.98       15.86     47.63 o
  -4   1   1    12468.29    11484.05    441.39 o
  -3   1   1     3083.79     3394.29    179.86 o
  -2   1   1    34796.95    29492.21   1717.93 o
   1   1   1    37890.55    20994.77   1712.26 o
   2   1   1      399.90      552.74     52.50 o
   3   1   1      705.76      780.35     76.15 o
   4   1   1      492.88      547.25     61.83 o
   5   1   1    57530.89    64662.09   3276.31 o
   6   1   1    13916.72    13893.81   1160.62 o
   7   1   1    30924.83    38081.06   4825.87 o
   8   1   1     8243.13     8362.51    586.88 o
   9   1   1      356.37      384.42    235.93 o
  10   1   1      273.69       89.71    150.90 o
 -10   2   1      275.95      176.98    136.65 o
  -9   2   1     4825.20     4898.81    231.88 o
  -8   2   1    13780.63    13855.40   1282.76 o
  -7   2   1     9805.30    10235.04    433.94 o
  -6   2   1     1092.77     1249.78    190.03 o
  -5   2   1      972.57      982.56     71.61 o
  -4   2   1       40.74      180.64     53.10 o
  -3   2   1    10629.15    11758.03    448.83 o
  -2   2   1    86262.76    90026.30   6379.25 o
  -1   2   1    15011.62    13986.51    430.30 o
   0   2   1     1533.26     1811.65     49.89 o
   1   2   1    22608.93    21627.04    566.38 o
   2   2   1    19412.04    18133.88    485.78 o
   3   2   1      109.97       15.32     48.60 o
   4   2   1     1184.05     1059.32     98.38 o
   5   2   1     6703.68     5527.18    377.75 o
   6   2   1    13198.54    11717.19   1399.13 o
   7   2   1     7821.44     7158.67    531.96 o
   8   2   1     3994.75     3435.19    214.60 o
   9   2   1      156.33      318.13    116.82 o
  10   2   1      129.60      189.48    149.15 o
 -10   3   1     1698.27     1456.61    371.49 o
  -9   3   1        8.56       46.93    153.66 o
  -8   3   1    10027.07    10032.88   2036.54 o
  -7   3   1       92.77      235.73    127.96 o
  -6   3   1    13715.82    13659.52    968.93 o
  -5   3   1     2916.61     3116.51    112.10 o
  -4   3   1     1542.34     1746.96    217.88 o
  -3   3   1     2439.05     2198.93     90.44 o
  -2   3   1    56100.02    58422.57   4115.52 o
  -1   3   1    29256.10    27167.15   1527.29 o
   0   3   1     9140.68     8286.56    308.01 o
   1   3   1    25355.96    25438.01   1201.20 o
   2   3   1     5353.27     4770.28    137.02 o
   3   3   1     2987.35     2948.65    213.92 o
   4   3   1       28.38      172.19     56.92 o
   5   3   1     1468.44     2086.93    252.83 o
   6   3   1     2825.44     2748.78    223.03 o
   7   3   1     7988.36     7721.32    585.54 o
   8   3   1     8862.89     9589.78    930.32 o
   9   3   1     3974.04     3624.40    337.29 o
  10   3   1     3199.25     3390.22    231.82 o
 -10   4   1     9750.73    11102.86   3997.15 o
  -9   4   1     2842.84     2707.23    456.43 o
  -8   4   1     1566.10     1612.38    351.34 o
  -7   4   1      458.18      271.26    210.92 o
  -6   4   1     9827.35     9746.37    281.75 o
  -5   4   1    49474.93    43941.95  14732.51 o
  -4   4   1    45525.57    45378.93   1648.39 o
  -3   4   1      913.73      929.75     74.82 o
  -1   4   1     2219.80     1941.33     92.41 o
   0   4   1     4072.96     4015.18    160.93 o
   1   4   1      324.05      271.34     52.53 o
   2   4   1     4853.70     4584.87    198.22 o
   3   4   1      208.58      493.11     69.20 o
   4   4   1     1091.58     1010.30    144.11 o
   5   4   1     6712.27     6032.57    589.58 o
   6   4   1       90.40        8.34     90.74 o
   7   4   1      189.12      120.14     61.54 o
   8   4   1     2793.67     3017.80    219.59 o
   9   4   1     4260.43     4006.42    487.34 o
  10   4   1     2004.78     2018.27    792.36 o
 -10   5   1     2052.32     1438.94    836.75 o
  -9   5   1       38.94       34.07    148.80 o
  -8   5   1     2822.95     2897.13    240.58 o
  -7   5   1    10500.60    10682.28    484.63 o
  -6   5   1     4623.46     5261.61    260.27 o
  -5   5   1    32224.41    33943.15   2022.28 o
  -4   5   1     8720.72     8560.13    432.60 o
  -3   5   1      344.33      639.44    131.29 o
  -2   5   1     3590.23     3335.36    178.93 o
  -1   5   1      535.84      547.22     48.32 o
   0   5   1     1106.01     1132.19     52.54 o
   1   5   1    24813.48    23538.64    743.94 o
   2   5   1    94608.66    98402.07   4723.26 o
   3   5   1     7477.98     8179.64    401.28 o
   4   5   1    24620.84    24717.73   1026.87 o
   5   5   1     8416.80    10310.02    666.19 o
   6   5   1      121.00      185.94     54.50 o
   8   5   1     5315.33     5216.53   1506.94 o
   9   5   1      563.83      666.67    106.07 o
  10   5   1     4383.63     5299.82    510.60 o
 -10   6   1     4626.15     4712.70    554.58 o
  -9   6   1      138.13       -5.90    102.36 o
  -8   6   1        0.63       71.09     61.29 o
  -7   6   1       85.37      269.16     70.32 o
  -6   6   1       26.57      124.09     52.67 o
  -5   6   1      491.82      419.41    100.00 o
  -4   6   1    56901.18    57834.00   1999.46 o
  -3   6   1     6817.73     7185.28    375.94 o
  -2   6   1    44264.52    46508.20   1478.79 o
  -1   6   1     8042.14     7930.22    247.19 o
   0   6   1     8431.86     8615.84    293.12 o
   1   6   1       17.94      172.29     96.13 o
   2   6   1     2223.77     2308.50     76.07 o
   3   6   1     4559.23     4391.35    326.39 o
   4   6   1    33275.66    33375.58    912.22 o
   5   6   1       19.23      -20.16    105.34 o
   6   6   1       47.43      181.76     58.94 o
   7   6   1       95.88       82.60     95.52 o
   8   6   1     4477.33     5093.55   1461.69 o
  10   6   1      555.27      237.52    186.75 o
 -10   7   1      465.90      565.77    169.35 o
  -8   7   1      132.06       41.72    150.54 o
  -7   7   1     2477.36      925.67    543.98 o
  -6   7   1      205.89      307.67     92.05 o
  -5   7   1      456.93      495.87     55.98 o
  -4   7   1     2538.60     2495.85    238.19 o
  -3   7   1    16363.43    16073.28    399.99 o
  -2   7   1     3860.68     4184.53    214.04 o
  -1   7   1     3571.00     3530.46    264.99 o
   0   7   1    22053.91    22476.43   1063.59 o
   1   7   1     2672.74     2575.21    215.18 o
   2   7   1   100231.04   108486.55   2972.03 o
   3   7   1    21893.50    22778.64    633.88 o
   4   7   1    24793.50    25158.97    865.45 o
   5   7   1     2113.59     2343.29    204.78 o
   6   7   1       85.34      150.47    134.64 o
   7   7   1      187.64      233.01     60.98 o
   8   7   1     6886.22     7231.72    588.98 o
   9   7   1        4.58     -101.42    104.65 o
  -9   8   1     3095.94     3171.09    425.25 o
  -8   8   1      529.13      392.97    118.24 o
  -7   8   1     1237.12     1432.12    228.25 o
  -6   8   1    15833.31    17130.20    664.53 o
  -5   8   1    19532.60    10205.38   1464.57 o
  -4   8   1    25921.98    25982.75   1390.79 o
  -3   8   1     6631.80     6585.87    397.75 o
  -2   8   1    12713.00    13309.80    711.07 o
  -1   8   1      302.62      432.96     97.72 o
   0   8   1     2951.37     2688.35     97.68 o
   1   8   1     4668.22     5038.67    138.02 o
   2   8   1     5497.58     5701.52    246.61 o
   3   8   1    11885.08    12673.98    473.19 o
   4   8   1       47.15       45.30     51.79 o
   5   8   1    12869.13    12911.04    498.15 o
   6   8   1       50.93       81.44     89.17 o
   7   8   1      497.27      593.06     96.84 o
   8   8   1     1306.65     1603.27    184.06 o
   9   8   1     6035.54     5785.49    588.90 o
  -9   9   1     1501.33     1645.78    210.16 o
  -8   9   1     2268.98     2522.57    212.61 o
  -7   9   1      389.54      441.43    185.17 o
  -6   9   1     1147.20     1217.74    152.74 o
  -4   9   1      705.20      725.71     72.93 o
  -3   9   1     6008.24     6151.03    173.13 o
  -2   9   1      537.90      510.20     49.50 o
  -1   9   1       56.11      -10.17     61.23 o
   0   9   1     4736.96     4674.34    253.08 o
   1   9   1      610.75      754.97     97.22 o
   2   9   1      275.77      378.40     59.93 o
   3   9   1     3206.77     3221.31    129.01 o
   4   9   1     4910.77     4368.01    377.30 o
   5   9   1     1947.19     1904.76    120.71 o
   6   9   1       64.29      158.67     75.95 o
   7   9   1     1397.25     1392.15    122.17 o
   8   9   1     1052.08      833.81    120.01 o
  -8  10   1     2856.09     2985.75    339.88 o
  -7  10   1    13900.59    11305.50   1570.33 o
  -6  10   1     2053.83     1974.29    156.54 o
  -5  10   1     1369.53     1735.39    117.71 o
  -4  10   1     1472.80     1609.08    181.24 o
  -3  10   1     1034.78      945.69    121.08 o
  -2  10   1     7768.09     7756.06    891.73 o
  -1  10   1     2994.77     2684.94    162.27 o
   0  10   1      547.49      377.03    121.39 o
   1  10   1      548.59      478.01     53.26 o
   2  10   1     6762.34     6751.11    229.17 o
   3  10   1     1162.08     1043.43     73.55 o
   4  10   1      115.65      101.75     68.61 o
   5  10   1      131.98      -22.95     92.13 o
   6  10   1      113.66       22.33    150.37 o
   7  10   1       72.91     -194.87    267.87 o
   8  10   1     1288.63      906.65    199.00 o
  -8  11   1        3.84      141.14    141.14 o
  -6  11   1      890.69      824.42    102.49 o
  -5  11   1     1565.52     1669.92    130.80 o
  -4  11   1     6831.40     7128.38    241.55 o
  -3  11   1      420.74      336.33    228.53 o
  -2  11   1    11788.08    12223.62    424.31 o
  -1  11   1    10584.22    11700.88    499.35 o
   1  11   1       57.02       77.63     58.25 o
   2  11   1      130.71      234.94     58.74 o
   3  11   1       88.74      285.04    109.47 o
   4  11   1       47.38      -19.71     64.30 o
   5  11   1    11873.39    13291.52    463.07 o
   6  11   1     6913.68     6787.26    329.69 o
   7  11   1     4608.87     5096.68    475.85 o
  -7  12   1     6413.13     7503.65    715.33 o
  -6  12   1      109.79        3.82    161.67 o
  -5  12   1      291.17      235.48     82.59 o
  -4  12   1       71.02       75.24     85.87 o
  -3  12   1      120.90      318.52     95.97 o
  -2  12   1      749.41      735.60     73.34 o
  -1  12   1     9781.19    10105.14    634.10 o
   0  12   1     3442.43     3616.41    251.04 o
   1  12   1    15910.60    16113.24    707.10 o
   2  12   1      839.46      767.26    129.51 o
   3  12   1     2572.73     2179.53    112.07 o
   4  12   1      134.18      201.22    110.04 o
   5  12   1     2227.89     2235.42    123.61 o
   6  12   1     1641.73     1282.01    256.47 o
  -6  13   1      684.55      274.05    139.11 o
  -5  13   1      565.42      449.10    118.07 o
  -4  13   1      266.04      174.68    148.00 o
  -3  13   1      690.72      676.48    192.68 o
  -2  13   1       23.41       22.03     73.55 o
  -1  13   1    14906.83    16466.56   1852.67 o
   0  13   1     6457.53     6160.33    458.54 o
   1  13   1     2808.39     3124.75    446.19 o
   2  13   1      781.47      687.85     85.20 o
   3  13   1      321.67      267.19     94.88 o
   4  13   1     2596.94     2978.29    191.67 o
   5  13   1     9749.50    12130.26    841.39 o
   6  13   1       37.28      972.04    241.97 o
  -5  14   1       61.98       58.41    155.75 o
  -4  14   1      322.71      288.47    132.30 o
  -3  14   1     2758.24     2765.92    247.72 o
  -2  14   1     3236.80     4386.54    337.21 o
  -1  14   1    10058.22     8403.33   1284.10 o
   0  14   1     4896.85     5829.37    301.25 o
   2  14   1      380.29      295.22    183.95 o
   3  14   1      867.58      325.92    218.79 o
   4  14   1      915.38     1170.92    142.09 o
   5  14   1      255.56      279.55    125.00 o
  -3  15   1      297.64      340.40    120.31 o
  -2  15   1      847.52      807.57    120.47 o
  -1  15   1        7.58     -110.20    126.54 o
   0  15   1      974.60     1012.60    157.92 o
   1  15   1     1191.72     1256.60    148.55 o
   2  15   1       39.20      -63.97    200.60 o
   3  15   1      111.90      239.54    222.16 o
   4  15   1      129.13      -45.89    154.37 o
  -2  16   1       24.19        0.00    164.44 o
 -10   0   2       48.72      461.69    160.62 o
  -8   0   2     1387.44     1205.02    158.17 o
  -6   0   2     1297.07     1476.22    225.21 o
  -4   0   2     5858.88     4896.28    958.71 o
  -2   0   2    37609.90    43013.19   2013.58 o
   2   0   2    27787.61    26966.23   2587.28 o
   6   0   2    35852.64    37301.41   1415.92 o
  10   0   2      263.24      466.96    173.50 o
 -11   1   2      598.70      373.58    133.80 o
 -10   1   2       90.79      226.68    112.33 o
  -9   1   2      971.07      746.88    182.28 o
  -8   1   2    10620.71    11117.15    528.30 o
  -7   1   2     1224.13     1431.03    141.16 o
  -6   1   2       11.19       70.25    159.92 o
  -5   1   2       37.73       65.53     37.13 o
  -4   1   2       35.94       74.24     32.07 o
  -3   1   2    80727.16    80454.19   4489.01 o
  -2   1   2    84326.78    94157.92   3108.76 o
  -1   1   2     8117.63     8743.65    536.28 o
   0   1   2    24966.60    26873.05   1316.95 o
   1   1   2       20.41      146.02     29.90 o
   2   1   2     8939.19     9444.88    377.16 o
   3   1   2     4629.88     4869.68    354.63 o
   4   1   2    11000.74    11666.22    887.91 o
   5   1   2    12119.09    13346.05    548.42 o
   6   1   2    22977.29    11522.05   1135.98 o
   7   1   2     9100.05    10079.44   1102.14 o
   8   1   2      348.53      374.33     86.89 o
   9   1   2     3301.36     2713.71    321.92 o
 -11   2   2      414.64      365.11    168.65 o
  -9   2   2     4812.11     5389.36    361.37 o
  -8   2   2    12175.05    11020.07   1932.43 o
  -7   2   2      588.89      449.06    175.10 o
  -6   2   2    12728.92    12594.65    572.96 o
  -5   2   2      363.85      415.26     34.11 o
  -4   2   2      333.56      447.56    380.84 o
  -3   2   2    43355.22    33545.82   4983.89 o
  -2   2   2    36167.14    34831.98    949.34 o
  -1   2   2    14734.89    13314.38    647.49 o
   0   2   2     4335.19     4450.94    306.05 o
   1   2   2     7248.13     6488.10    307.11 o
   2   2   2     3442.60     3394.02    140.39 o
   3   2   2    15960.45    14392.53    469.25 o
   4   2   2     1921.44     1585.64    106.03 o
   5   2   2     8911.70     8249.97    431.90 o
   6   2   2     9959.50    10917.40    358.09 o
   7   2   2    12034.39    12940.53    445.59 o
   8   2   2     3120.98     3167.29    213.64 o
   9   2   2      618.68      525.99    114.87 o
  10   2   2      326.00      488.89    157.51 o
 -10   3   2     8582.37     7033.59   1899.57 o
  -9   3   2      168.81      316.58     92.60 o
  -8   3   2     5927.52     6844.65    608.30 o
  -7   3   2    21258.21    19652.92   1201.55 o
  -6   3   2     6867.49     6959.70    172.00 o
  -5   3   2    39309.30    40652.79   6611.11 o
  -4   3   2    24356.55    22443.52   1787.97 o
  -3   3   2    33354.54    30835.11   2095.68 o
  -2   3   2    32984.43    35896.98   2004.48 o
  -1   3   2      791.39      853.00     37.35 o
   0   3   2      319.56      398.89     33.83 o
   2   3   2     4583.19     4162.01    177.56 o
   3   3   2      817.83      705.68     48.54 o
   4   3   2    19803.78    21076.76    552.19 o
   5   3   2      554.79      675.81     98.04 o
   6   3   2     2179.03     2117.81    118.22 o
   7   3   2     4750.94     4658.31    537.48 o
   8   3   2      180.98      230.44     41.46 o
   9   3   2      112.05      -24.55    123.65 o
  10   3   2       22.35       68.14    156.09 o
 -10   4   2     3820.01     4315.15   1721.28 o
  -9   4   2    10548.95    12510.75    587.49 o
  -8   4   2     4390.74     3858.75    699.64 o
  -7   4   2      317.98      388.11     58.91 o
  -6   4   2      263.75      304.21     65.25 o
  -5   4   2     3413.99     3632.28    150.72 o
  -4   4   2      505.08      678.38    107.14 o
  -3   4   2     6155.65     5550.87    187.23 o
  -2   4   2     2096.61     2329.73     94.57 o
  -1   4   2     4329.02     4166.82    127.55 o
   0   4   2   126687.66   142739.09   5065.55 o
   1   4   2     5042.68     4805.67    133.15 o
   2   4   2      658.69      686.37     38.39 o
   3   4   2     2429.93     2527.80     81.14 o
   4   4   2     7276.01     6921.42    523.59 o
   5   4   2      224.98      296.37     41.76 o
   6   4   2      139.83      180.99     79.62 o
   7   4   2     1685.31     1620.33    291.33 o
   8   4   2     1903.15     1283.39    280.84 o
   9   4   2     7424.86     8446.57    690.55 o
 -10   5   2        4.46     -269.75    313.06 o
  -9   5   2      168.30      102.15     77.54 o
  -8   5   2      226.59      153.20     56.51 o
  -7   5   2      400.23      372.26     83.89 o
  -6   5   2    10785.28    10604.21    462.05 o
  -5   5   2    28572.19    29944.29    954.48 o
  -4   5   2     1113.13      849.30    123.91 o
  -3   5   2    12238.32    10094.27    381.25 o
  -2   5   2       70.46       78.30     40.60 o
  -1   5   2      789.98      849.82     61.81 o
   0   5   2      794.71      828.10     75.64 o
   1   5   2    44380.96    39741.54   2201.94 o
   2   5   2     3586.78     3990.94    167.72 o
   3   5   2    61600.80    62172.58   3042.44 o
   4   5   2    12715.03    11824.29    419.66 o
   5   5   2     2232.03     2069.74    141.44 o
   6   5   2       82.03      -36.33     61.64 o
   7   5   2     2673.26     2925.34    145.67 o
   8   5   2      433.02      355.73     81.11 o
   9   5   2     3135.44     2814.05   1133.29 o
  10   5   2     2572.79     3006.06    318.57 o
 -10   6   2      672.36      667.74    146.76 o
  -9   6   2       26.42      152.97    110.55 o
  -8   6   2      443.43      548.65     77.20 o
  -7   6   2       26.67      -98.39    100.87 o
  -6   6   2     2055.39     1974.00    109.23 o
  -5   6   2     1582.87     1758.77    227.69 o
  -4   6   2       31.11       34.29     78.12 o
  -3   6   2    22337.58    20521.84   1755.32 o
  -2   6   2       85.79      212.44     38.72 o
  -1   6   2    12779.06    13197.36    406.19 o
   0   6   2     9606.63    10765.45    358.55 o
   1   6   2   100525.24   106033.52   2107.27 o
   2   6   2    13008.08    11006.15    554.97 o
   3   6   2     7437.45     6047.10    961.04 o
   4   6   2     2892.76     3112.43    123.09 o
   5   6   2     1880.11     1814.65    223.39 o
   6   6   2     1117.97     1191.50     78.36 o
   7   6   2    19681.20    22731.05   1645.10 o
   8   6   2     1000.22      755.37    124.99 o
   9   6   2    13754.35    12188.50   7100.13 o
  10   6   2        8.04      -21.48    131.77 o
  -9   7   2     1123.98     1129.09    114.76 o
  -8   7   2      283.44      391.85     90.57 o
  -7   7   2      972.44      728.19    211.17 o
  -6   7   2    10286.35    11101.45    481.21 o
  -5   7   2    13905.69    13836.08    526.95 o
  -4   7   2        2.14      -37.04     37.04 o
  -3   7   2     9233.59     9292.92    225.21 o
  -2   7   2     1299.98     1359.98     58.25 o
  -1   7   2       96.11      -35.42    113.52 o
   0   7   2    21047.51    21318.36    578.02 o
   1   7   2    47451.40    45294.30   1404.88 o
   2   7   2    19062.62    20533.32    634.67 o
   3   7   2    98929.12   110800.47   2600.99 o
   4   7   2     1860.79     1989.99    114.92 o
   5   7   2     8114.71     7932.04    505.25 o
   6   7   2     2887.58     3444.43    436.56 o
   7   7   2     2787.04     3166.60    168.29 o
   8   7   2     7575.31     7134.48    508.16 o
  -9   8   2     1419.13     1215.69    266.87 o
  -8   8   2        0.25      149.99     81.74 o
  -7   8   2      552.84      610.95     80.27 o
  -6   8   2      728.50      709.95     66.66 o
  -5   8   2     8470.81     7411.06    291.96 o
  -4   8   2    15291.27    15704.14    423.23 o
  -3   8   2     4291.01     4410.72    162.03 o
  -2   8   2     3063.92     2940.93     97.29 o
  -1   8   2     4464.44     5046.01    321.68 o
   0   8   2    15471.46    14253.18    386.66 o
   1   8   2     3552.73     3719.93    176.13 o
   2   8   2     6802.23     6766.30    313.57 o
   3   8   2     8344.39     9794.20    996.57 o
   4   8   2     2803.64     2969.81    171.11 o
   5   8   2      468.77      411.09    105.72 o
   6   8   2      165.44      292.34    118.04 o
   7   8   2     6247.55     6876.88    755.30 o
   8   8   2     3288.46     4019.05    402.01 o
  -9   9   2     1244.91     1642.41    217.09 o
  -8   9   2     3419.95     3701.82    388.78 o
  -7   9   2     4282.25     4599.31    477.96 o
  -6   9   2     6329.82     5636.02   1122.06 o
  -5   9   2     4574.30     4913.75    219.11 o
  -4   9   2     1337.75     1476.01     72.71 o
  -3   9   2     6966.14     6871.57    199.03 o
  -2   9   2     2201.75     2099.50     85.40 o
  -1   9   2     2626.37     2403.29    125.30 o
   0   9   2     4731.58     4839.53    382.92 o
   1   9   2    15177.72    15786.44    615.19 o
   2   9   2      315.65      290.88     77.33 o
   3   9   2      652.08      575.06    152.70 o
   4   9   2     2086.27     2432.39     98.66 o
   5   9   2     2027.13     2154.62    138.38 o
   6   9   2     1039.18      953.85    234.83 o
   7   9   2     1016.14      997.66    151.45 o
   9   9   2      512.27      642.08    143.53 o
  -8  10   2     4792.48     5506.52   1406.21 o
  -7  10   2        2.99      111.76     94.91 o
  -6  10   2    15629.03    15644.81   1212.52 o
  -5  10   2      851.54      895.04    155.84 o
  -4  10   2     7679.86     8551.04    341.10 o
  -3  10   2     6388.57     6657.66    240.00 o
  -2  10   2     1937.93     1999.87    284.84 o
  -1  10   2     1129.27     1207.80     64.23 o
   0  10   2      185.09      114.10     50.72 o
   1  10   2      390.56      426.62     58.05 o
   2  10   2      284.47      320.54     71.47 o
   3  10   2    11729.86    12166.84    485.73 o
   4  10   2      125.31      214.38     66.99 o
   5  10   2      473.75      486.20    104.38 o
   6  10   2        0.58      -51.74     64.46 o
   7  10   2     3361.61     3982.96    253.27 o
   8  10   2       95.34       53.54    141.85 o
  -8  11   2     8530.02     9594.32    747.59 o
  -7  11   2       30.59     -106.92    117.16 o
  -6  11   2     1042.48     1069.14    218.54 o
  -5  11   2     2016.04     2006.80    103.32 o
  -4  11   2      630.06      522.32    139.10 o
  -3  11   2    15592.87    15167.60    623.97 o
  -2  11   2    11929.53    12905.89    471.81 o
  -1  11   2     8256.47     8207.33    459.26 o
   0  11   2    14166.64    13602.89    509.90 o
   1  11   2      192.02      179.96     79.63 o
   2  11   2      128.75      130.18     55.71 o
   3  11   2       59.75       40.99     67.08 o
   4  11   2        0.49      -50.36     71.08 o
   5  11   2      114.66      110.21    122.73 o
   6  11   2     5170.28     6045.49    458.30 o
   7  11   2     5122.47     5366.35    415.32 o
   8  11   2      629.53       95.12    188.67 o
  -7  12   2        1.70      -82.66    183.73 o
  -6  12   2      680.54      777.82     89.38 o
  -5  12   2     1028.52      801.95     92.74 o
  -4  12   2      789.46      811.53     93.31 o
  -3  12   2     3819.05     4019.45    195.01 o
  -2  12   2     6203.99     7506.92    288.99 o
  -1  12   2      988.98      740.70    104.30 o
   0  12   2     4210.16     4132.02    383.25 o
   1  12   2     1398.15     1416.53    118.34 o
   2  12   2     2283.36     2138.53    185.15 o
   3  12   2      720.29      663.57     81.38 o
   4  12   2    16654.09    19686.24   1369.57 o
   5  12   2       19.09      144.15     82.04 o
   6  12   2     2874.50     3023.90    204.67 o
   7  12   2      113.72      330.28    122.73 o
  -6  13   2      991.19      792.40    197.23 o
  -5  13   2     1246.93     1434.78    175.00 o
  -4  13   2       27.51      -17.17     79.39 o
  -3  13   2      310.72      275.76    104.01 o
  -2  13   2     9533.81     9365.75    501.66 o
  -1  13   2      254.86      180.21     89.63 o
   1  13   2      373.36      370.29     89.34 o
   2  13   2     1530.69     1422.94    172.94 o
   3  13   2     1293.98     1000.94    115.90 o
   4  13   2     1026.43      984.43    227.86 o
   5  13   2     4214.24     4660.73    217.37 o
   6  13   2     6110.26     6758.16    422.22 o
  -3  14   2       35.01       29.90    191.90 o
  -2  14   2     2133.76     2265.54    231.50 o
  -1  14   2     5019.48     5373.73    877.84 o
   1  14   2      996.93     1070.04    136.36 o
   2  14   2     2085.05     2318.13    230.97 o
   3  14   2      755.54      502.23    231.99 o
   4  14   2     2432.87     2159.33    209.33 o
   5  14   2     2152.36     2099.75    220.17 o
  -4  15   2     2741.40     2322.80    351.68 o
  -3  15   2     1206.96     1291.73    211.87 o
  -2  15   2     1943.32     1896.18    251.29 o
  -1  15   2       25.39      171.39    130.72 o
   0  15   2      515.04      582.49    145.71 o
   3  15   2       13.40     -149.84    231.19 o
   4  15   2     1371.30     1396.54    254.33 o
   0  16   2      901.87      958.61    189.91 o
   1  16   2        6.81     -134.89    142.88 o
  -9   0   3     1309.35     1669.12    173.63 o
  -7   0   3      227.42      163.55     79.95 o
  -5   0   3    29829.18    30628.85   1383.60 o
  -3   0   3    28861.95    29534.82   2916.61 o
  -1   0   3    18562.06    18787.71   1036.99 o
   3   0   3    76204.53    63018.01   9448.68 o
   5   0   3   202867.89   287110.41  11797.09 o
   7   0   3     7338.85     8562.86    474.22 o
   9   0   3       22.75      -42.00    109.73 o
 -11   1   3       32.08       20.16    141.84 o
 -10   1   3        3.95       45.84    138.54 o
  -9   1   3     9793.01     9524.36    719.43 o
  -8   1   3       81.93      334.18    101.00 o
  -7   1   3    14880.65    15653.68    752.77 o
  -6   1   3      116.11      240.91     91.09 o
  -5   1   3      673.80      713.78     32.71 o
  -4   1   3      126.72      204.74     24.38 o
  -3   1   3     9553.01     9542.02    585.92 o
  -2   1   3    24653.59    23979.07   1197.21 o
  -1   1   3   116722.44   133367.80  13678.16 o
   0   1   3     4190.33     4237.21    386.33 o
   1   1   3    28422.70    27053.49    906.86 o
   2   1   3    48009.59    44347.59   3323.30 o
   3   1   3    46136.71    43302.61   6315.98 o
   4   1   3     1504.93     1479.32    164.41 o
   5   1   3       17.20      143.64     75.29 o
   6   1   3      764.22      776.40    115.64 o
   7   1   3     1732.97     1772.83    174.07 o
   8   1   3      414.38      355.10    105.62 o
   9   1   3     3433.58     2864.02    183.85 o
  10   1   3      132.49      449.54    163.41 o
 -10   2   3      102.00       98.16    106.81 o
  -9   2   3     1395.34     1234.56    158.46 o
  -8   2   3     6032.70     6297.05    326.07 o
  -7   2   3      202.98      360.55     75.43 o
  -6   2   3      702.52      910.64     91.36 o
  -5   2   3     9042.21     8544.83    338.24 o
  -4   2   3    48896.78    52162.23   2599.02 o
  -3   2   3    52906.73    55160.87   3470.06 o
  -2   2   3     3143.85     2984.73    131.95 o
  -1   2   3    39449.74    36468.81   2413.47 o
   0   2   3     8561.44     7728.53    625.07 o
   1   2   3      678.43      663.10     58.51 o
   2   2   3     3408.55     3634.92    202.46 o
   3   2   3    47251.12    47973.00   1746.63 o
   4   2   3    13368.61    10988.78   1528.63 o
   5   2   3    10372.07     6624.21   1797.03 o
   6   2   3    18759.99    20451.01   1539.21 o
   7   2   3      780.03      758.44    107.84 o
   8   2   3      251.65      517.36    108.86 o
   9   2   3      595.94      667.92    255.27 o
  10   2   3     3091.84     3807.63    255.82 o
 -10   3   3     4594.92     3348.38    909.87 o
  -9   3   3     9902.65    10035.86    724.96 o
  -8   3   3      276.86      319.14     57.44 o
  -7   3   3    40989.04    41256.76   1541.78 o
  -6   3   3    29100.09    27710.42   1234.42 o
  -5   3   3     4771.30     4903.51    279.45 o
  -4   3   3    14745.59    13209.55    583.47 o
  -3   3   3    39676.94    38701.42   1016.26 o
  -2   3   3    20153.44    18403.89    630.71 o
  -1   3   3    24212.86    24515.98   2141.70 o
   0   3   3    18109.58    16978.06    625.27 o
   1   3   3      167.04      385.94     61.74 o
   2   3   3      724.06      289.27     87.72 o
   3   3   3     9524.92     9183.35    623.45 o
   4   3   3     5043.37     5289.37    201.12 o
   5   3   3       86.00      103.45     28.33 o
   6   3   3      466.82      373.91     60.51 o
   7   3   3      187.64      188.60     62.11 o
   8   3   3      123.35       97.17    136.32 o
  10   3   3       60.15      -39.98    164.09 o
 -10   4   3     1893.16     1941.55    745.50 o
  -9   4   3     3150.42     3445.79    492.90 o
  -8   4   3     6197.64     6506.67    406.75 o
  -7   4   3     2968.46     3574.91    431.95 o
  -6   4   3    10176.75     8218.49   1050.58 o
  -5   4   3    19208.50    17926.29    963.16 o
  -4   4   3       39.75      180.71     86.55 o
  -3   4   3    25985.46    20185.44   1084.14 o
  -2   4   3     6182.19     5960.30    258.07 o
  -1   4   3    79533.38    81649.38   2438.13 o
   0   4   3    28539.74    27007.65   1553.20 o
   1   4   3    26001.95    27306.65   1333.63 o
   2   4   3     4171.95     4168.61    164.70 o
   3   4   3    20037.51    19299.59    807.51 o
   4   4   3       96.70      178.57     61.46 o
   5   4   3     1023.72     1023.28    112.91 o
   6   4   3     2479.42     2327.68    256.22 o
   7   4   3      886.62      602.99    402.85 o
   8   4   3     1622.82     1308.06    146.39 o
   9   4   3     7645.72     9123.53   1716.43 o
  10   4   3      919.58     1310.98    222.61 o
 -10   5   3     1763.60     1350.89    808.76 o
  -9   5   3      358.87      311.16    121.01 o
  -8   5   3      734.02      830.64    116.42 o
  -7   5   3     2140.22     1902.97    306.95 o
  -6   5   3     5661.00     5958.08    396.23 o
  -5   5   3     6550.46     6712.78    414.89 o
  -4   5   3    26882.25    25656.15    676.22 o
  -3   5   3      461.69      462.15     65.74 o
  -2   5   3     3597.98     3609.65     97.35 o
  -1   5   3     4612.37     4100.40    146.59 o
   0   5   3      314.51      495.99     72.69 o
   1   5   3      478.14      412.82     61.35 o
   2   5   3     9621.36     8680.40    410.97 o
   3   5   3      755.13      951.63     73.11 o
   4   5   3     1666.81     1771.61    154.77 o
   5   5   3      120.62       86.24     47.65 o
   6   5   3     6186.41     6247.07    369.38 o
   7   5   3     5144.56     5277.27    221.67 o
   8   5   3     6859.06     7181.85   1350.76 o
   9   5   3     3957.69     4145.79   1904.22 o
 -10   6   3      419.93      515.68    138.40 o
  -9   6   3      569.90      485.85    113.86 o
  -8   6   3     5204.89     5426.52    312.48 o
  -7   6   3      870.44      969.83    102.16 o
  -6   6   3      578.68      436.72     62.83 o
  -5   6   3       47.60       66.98     41.36 o
  -4   6   3      832.08      771.95     59.61 o
  -3   6   3      147.19       92.87     36.81 o
  -2   6   3     9156.26     9673.23    229.49 o
  -1   6   3    17068.29    17700.38   1158.85 o
   0   6   3    34689.56    33310.41   1461.38 o
   1   6   3     4916.80     5060.67    297.76 o
   2   6   3   103382.39   106945.64   3982.98 o
   3   6   3       44.95      109.16     50.83 o
   4   6   3     8594.39     8628.85    561.17 o
   5   6   3       65.35      -60.75     60.75 o
   6   6   3      465.09      427.50     95.09 o
   7   6   3     2730.24     2245.93    519.01 o
   8   6   3    21585.04    24359.05   3705.33 o
   9   6   3     1374.67     1686.10    234.16 o
  10   6   3     1014.78     1103.72    234.80 o
 -10   7   3     1532.79     1481.91    199.03 o
  -9   7   3      358.80      394.63    149.00 o
  -8   7   3      104.29      156.65     76.23 o
  -7   7   3     1892.74     1173.83    251.68 o
  -6   7   3      198.36      252.57    127.95 o
  -5   7   3     2621.63     2324.28    760.78 o
  -4   7   3     2178.55     1997.25    120.16 o
  -3   7   3      734.65      790.38     70.45 o
  -2   7   3     8112.08     8118.87    195.65 o
  -1   7   3    12615.08    12608.75    319.21 o
   0   7   3      284.31      395.03    172.66 o
   1   7   3    16466.85    15213.51    444.96 o
   2   7   3    17193.06    17899.21    488.69 o
   3   7   3     2259.76     2510.23    109.29 o
   4   7   3     5843.07     6011.90    249.46 o
   5   7   3     1982.09     1838.42    172.56 o
   6   7   3    23170.81    26215.17    924.37 o
   7   7   3     1658.24     2309.10    304.03 o
   8   7   3    10278.74    11261.40   1807.60 o
   9   7   3     3877.22      246.70    246.70 o
  -9   8   3      750.94      991.74    257.37 o
  -8   8   3      497.17      505.64    110.24 o
  -7   8   3      687.73      652.51     71.13 o
  -6   8   3      543.58      601.72     88.87 o
  -4   8   3       17.25       19.12     73.01 o
  -3   8   3     4469.23     4218.68    146.16 o
  -2   8   3     3619.24     3892.88    122.40 o
  -1   8   3    23614.70    22744.40    704.12 o
   0   8   3    19320.19    19200.75    601.99 o
   1   8   3    15873.45    14579.75    390.22 o
   2   8   3    10053.47     9817.23    510.29 o
   3   8   3     2447.53     2933.78    224.74 o
   4   8   3      171.99      200.78     60.69 o
   5   8   3      212.99      146.55     49.83 o
   6   8   3      606.71      338.87    159.58 o
   7   8   3     3238.02     3187.77    238.10 o
   8   8   3      472.43      349.69     98.70 o
  -9   9   3     4571.72     5199.06   1143.97 o
  -8   9   3       24.87       -2.11     90.32 o
  -7   9   3     6488.53     6947.88    524.60 o
  -6   9   3    10239.20     9872.85    552.87 o
  -5   9   3     8420.54     7316.04    457.95 o
  -4   9   3     4802.24     5072.75    193.14 o
  -3   9   3     1758.23     1687.03    102.09 o
  -2   9   3      347.27      314.77     66.49 o
  -1   9   3     1531.60     1711.83    142.74 o
   0   9   3    32738.31    33701.58   1881.30 o
   1   9   3     1443.75     1424.57     81.87 o
   2   9   3      877.48      831.53    105.77 o
   3   9   3     1505.62     1577.17    100.47 o
   4   9   3      615.57      810.76    105.04 o
   5   9   3      218.35      194.83     55.91 o
   6   9   3       69.51      185.03     72.47 o
   7   9   3      385.62      249.69    139.34 o
   8   9   3     1351.08     1492.52    198.52 o
   9   9   3     1831.02     1607.09    265.88 o
  -7  10   3     2525.37     2363.91    401.12 o
  -6  10   3      130.52      115.46     76.27 o
  -5  10   3     7870.07     8140.94    309.81 o
  -4  10   3    15054.04    15319.49    671.42 o
  -3  10   3    21060.56    22379.76    655.44 o
  -2  10   3      937.58      794.12     85.74 o
  -1  10   3     9154.99     9643.68    379.08 o
   0  10   3      993.29      933.19     89.24 o
   1  10   3       58.21       52.25    115.65 o
   2  10   3      404.02      351.58     60.49 o
   3  10   3      148.86      228.15    122.04 o
   4  10   3     1166.94     1196.25    149.97 o
   5  10   3      602.52      828.97    108.63 o
   7  10   3       19.54       86.22    181.13 o
  -8  11   3      282.36      278.51    190.54 o
  -7  11   3     3611.82     3459.30    394.74 o
  -6  11   3      274.02      285.84     61.85 o
  -5  11   3     1477.15     1415.78    106.58 o
  -4  11   3       24.72       95.75     53.73 o
  -3  11   3      116.51      118.06     57.96 o
  -2  11   3      645.97      711.20    197.14 o
  -1  11   3     6633.59     5519.63    654.18 o
   0  11   3     1200.05     1431.48    108.15 o
   1  11   3      225.20      267.10    260.43 o
   2  11   3    13186.55    14623.16    643.16 o
   3  11   3     3260.37     3271.51    131.54 o
   4  11   3     2197.30     2015.32    116.85 o
   5  11   3       88.66      114.03    138.72 o
   6  11   3      156.88      142.20    123.08 o
   7  11   3      572.80      740.04    188.14 o
   8  11   3      112.21      280.22    176.62 o
  -6  12   3      164.66       -2.53     97.01 o
  -5  12   3     1066.81     1161.10     93.93 o
  -4  12   3     3046.30     2387.07    237.41 o
  -3  12   3     4259.20     3700.82    367.50 o
  -2  12   3     8070.99     8726.64    406.52 o
  -1  12   3    10485.52    11492.97    509.85 o
   0  12   3     1345.06     1266.30    107.29 o
   1  12   3     1644.77     1560.28    128.82 o
   2  12   3      106.94      105.62     52.61 o
   3  12   3     3963.24     4141.31    360.80 o
   4  12   3       72.87       55.35     66.56 o
   5  12   3    23244.21    26423.58   1677.10 o
   6  12   3       71.21      120.35     87.70 o
   7  12   3     1382.86     1043.42    259.90 o
  -6  13   3       43.41        7.65    123.76 o
  -5  13   3      252.59      157.16    144.64 o
  -4  13   3      161.58      149.50    196.44 o
  -3  13   3      304.49      100.52    156.55 o
  -2  13   3     6463.55     6679.07    583.77 o
  -1  13   3     3708.35     3264.96    447.15 o
   0  13   3      349.42      327.91    127.62 o
   1  13   3     2345.09     2294.27    164.66 o
   2  13   3      300.00      295.77     90.28 o
   3  13   3     4157.71     4327.91    245.67 o
   4  13   3     9326.00    10355.08    465.45 o
   5  13   3      664.48      918.22    342.57 o
   6  13   3     3465.61     3633.74    263.11 o
  -5  14   3       20.22      148.10    148.10 o
  -4  14   3      968.31      609.43    159.66 o
  -3  14   3      586.16      467.75    238.22 o
  -2  14   3      581.61      521.31    176.67 o
  -1  14   3      259.30      129.20     94.26 o
   0  14   3     2337.59     1874.18    332.15 o
   2  14   3      783.89      748.76    228.69 o
   3  14   3     5687.23     6060.05    836.22 o
   4  14   3      957.29      937.51    112.79 o
   5  14   3     4800.81     4854.03    317.40 o
   0  15   3      757.73     1050.72    158.95 o
   2  15   3        5.93      286.46    196.77 o
   3  15   3      743.53      777.80    187.81 o
   4  15   3      969.76     1069.25    180.18 o
  -2  16   3     1322.87     1093.12    193.09 o
  -1  16   3     1358.32     1341.22    242.50 o
   1  16   3       78.44       30.09    105.78 o
 -10   0   4     5640.20     6692.57    614.66 o
  -8   0   4     4415.41     4399.15    303.09 o
  -6   0   4      456.23      622.90    129.73 o
  -4   0   4      232.86      212.48     63.29 o
  -2   0   4    33727.93    31695.32   1800.19 o
   0   0   4    22471.99    21713.85   1021.16 o
   2   0   4     5455.18     5097.78    578.33 o
   4   0   4    26762.85    24735.39   1196.01 o
   6   0   4    21611.04    20804.98   1381.66 o
   8   0   4    12558.15    20580.99   2176.83 o
  10   0   4     8108.89     6996.33    928.86 o
 -11   1   4        3.87     -178.69    215.89 o
 -10   1   4      217.24      392.20    158.55 o
  -9   1   4       10.94      138.02    150.18 o
  -8   1   4      232.78      283.73     87.10 o
  -7   1   4    10467.07    10152.04    940.72 o
  -6   1   4     3010.38     3168.80    341.49 o
  -5   1   4     4151.20     4222.45    208.53 o
  -4   1   4      121.10      153.37     33.41 o
  -3   1   4     3638.29     4477.14    327.32 o
  -2   1   4        0.77       68.18     25.78 o
  -1   1   4    18620.59    16317.62    512.77 o
   0   1   4    11578.01    10288.25    267.40 o
   1   1   4    19628.04    19458.97    497.63 o
   2   1   4    11734.64    10193.18   1410.58 o
   3   1   4    43109.52    53592.46   7614.41 o
   4   1   4   144059.28   142141.44  15025.43 o
   5   1   4     4614.52     4790.70    335.74 o
   6   1   4     7132.88     8079.61    321.63 o
   7   1   4      608.64      551.45     88.39 o
   8   1   4      568.12      411.78    167.98 o
   9   1   4      831.46      847.00    142.16 o
  10   1   4    16512.55    14661.88   1073.53 o
 -10   2   4     4666.19     4150.44    802.89 o
  -9   2   4     4207.36     4264.07    438.38 o
  -8   2   4    12148.56    13167.54    906.46 o
  -7   2   4     4967.61     5406.53    562.77 o
  -6   2   4     1045.97      985.73     52.34 o
  -5   2   4     6457.29     6449.35    316.39 o
  -4   2   4    36222.55    32600.29   1033.77 o
  -3   2   4    50847.69    41215.88   2194.29 o
  -2   2   4    86928.21    79786.63   3872.96 o
  -1   2   4      141.82      138.46     56.49 o
   0   2   4     5743.78     5554.61    261.82 o
   1   2   4    12747.79    12742.25    336.62 o
   2   2   4    20772.37    17209.93    983.46 o
   3   2   4    11348.32    11533.52    566.80 o
   4   2   4    11308.15    10680.94    431.40 o
   5   2   4     1364.42     1319.87    165.19 o
   6   2   4      460.15      499.07    108.13 o
   7   2   4     1252.65     1419.33    100.37 o
   8   2   4      158.15      134.76     93.80 o
   9   2   4      355.06      295.59    105.88 o
  10   2   4     3169.24     3376.13    339.42 o
 -10   3   4      786.37      931.49    305.20 o
  -9   3   4     5982.63     5902.61    903.45 o
  -8   3   4      754.42      681.96     87.91 o
  -7   3   4      996.25     1140.11    112.44 o
  -6   3   4    23323.07    22820.35   1470.71 o
  -5   3   4     1381.77     1392.30    131.43 o
  -4   3   4      775.47      619.16     74.54 o
  -3   3   4    49384.98    51782.13   1833.87 o
  -2   3   4    17847.45    17386.05   1077.87 o
  -1   3   4     8949.09     8468.58    242.62 o
   0   3   4      200.57      300.84     75.12 o
   1   3   4    19398.28    18647.96    985.54 o
   2   3   4    11277.59    11484.46    621.42 o
   3   3   4     3152.44     3137.13     86.24 o
   4   3   4     3320.18     3452.80    216.29 o
   5   3   4     6324.34     6686.51    424.56 o
   6   3   4     7342.21     9462.67    450.99 o
   7   3   4      393.25      445.62    185.70 o
   8   3   4     5827.17     5919.82    451.25 o
   9   3   4      143.96     -132.12    132.12 o
  10   3   4      772.41      634.39    144.69 o
 -10   4   4       74.05      123.63    247.53 o
  -9   4   4      648.28      683.48     63.57 o
  -8   4   4      168.93      154.76     58.57 o
  -7   4   4    29291.99    30162.10   1289.35 o
  -6   4   4     1872.22     2231.68    249.34 o
  -5   4   4    60691.59    73037.67   9225.83 o
  -4   4   4     9809.21    10132.35    256.46 o
  -3   4   4     6584.82     7181.19    316.17 o
  -2   4   4     1024.45      867.67     49.05 o
  -1   4   4    26885.30    26337.06   1405.66 o
   0   4   4    60223.05    58893.11   1853.07 o
   1   4   4    41404.79    41854.85   1332.04 o
   2   4   4      250.91      319.84     58.41 o
   3   4   4      130.55      285.02     47.11 o
   4   4   4     3251.67     3229.36    199.39 o
   5   4   4     7922.70     8109.58    287.35 o
   6   4   4       21.74      -54.43     54.43 o
   7   4   4      871.26      793.04    125.18 o
   8   4   4      626.22      450.59    155.22 o
 -10   5   4     4038.41      151.93    264.84 o
  -9   5   4      652.68      623.14    117.32 o
  -8   5   4        0.76       47.06     49.97 o
  -7   5   4      300.66      329.11     60.97 o
  -6   5   4     1699.07     1604.25    110.71 o
  -5   5   4     2270.20     2191.53    156.05 o
  -4   5   4      102.60      148.46     57.02 o
  -3   5   4     1013.10     1093.35     57.18 o
  -2   5   4    61947.32    51748.21   2212.14 o
  -1   5   4     5921.76     5058.81    224.45 o
   0   5   4    46761.60    43315.61   1430.70 o
   1   5   4    14360.63    12725.35    375.85 o
   3   5   4     2958.18     2966.60     94.65 o
   4   5   4     8301.02     8512.33    289.12 o
   5   5   4     4231.27     4591.00    397.39 o
   6   5   4     7171.32     7362.76    294.41 o
   7   5   4    34635.13    39196.20   2817.07 o
   8   5   4     4746.43     1115.20    493.96 o
   9   5   4     1668.69     1781.08    169.48 o
  10   5   4     2731.07     2353.45   1279.08 o
  -9   6   4      395.77      471.76    136.24 o
  -8   6   4      233.25      237.00     94.49 o
  -7   6   4     1385.98     1230.33    105.13 o
  -6   6   4      764.06      437.96    166.62 o
  -4   6   4      131.54      225.70     53.18 o
  -3   6   4     1819.74     1958.96     74.29 o
  -2   6   4     2173.12     2231.19     75.62 o
  -1   6   4      430.34      457.98     72.52 o
   0   6   4        6.86       -0.32     64.58 o
   1   6   4    75776.09    78029.27   2079.95 o
   2   6   4      215.86      204.15     59.65 o
   3   6   4     7698.41     7127.69    239.25 o
   4   6   4     1976.85     1989.89    139.67 o
   5   6   4     6720.79     6842.82   1112.82 o
   6   6   4      651.06     1054.58    257.91 o
   7   6   4      123.86      349.37    114.91 o
   8   6   4      198.94      142.21    167.93 o
   9   6   4     2470.12     2479.97    965.11 o
  10   6   4        7.88      117.50    172.43 o
 -10   7   4     1531.83     1875.78    259.92 o
  -9   7   4      108.80      132.01     63.65 o
  -7   7   4     1770.05     1752.52    293.39 o
  -6   7   4     2796.11     2782.88    241.90 o
  -5   7   4      303.80      119.27    115.10 o
  -4   7   4      547.29      537.38     69.22 o
  -3   7   4     3837.64     3665.51    140.67 o
  -2   7   4     2808.58     2826.11    136.20 o
  -1   7   4       55.63      128.91     41.58 o
   0   7   4     1730.23     1567.08     52.65 o
   1   7   4     6674.93     6614.54    298.34 o
   2   7   4     4620.71     4822.77    196.04 o
   3   7   4      672.21      581.55     94.32 o
   4   7   4      666.28      864.73    134.01 o
   5   7   4    10218.67    10936.32    455.72 o
   6   7   4     2879.36     3129.74    150.79 o
   7   7   4    27623.17    30247.72   1279.93 o
   8   7   4     2131.91     2571.40    457.49 o
  -9   8   4       64.69      -85.91     85.91 o
  -8   8   4      359.14      202.72    168.65 o
  -7   8   4     4555.78     5487.44    419.86 o
  -6   8   4      395.38      350.08    140.63 o
  -5   8   4     9584.59    10509.28    492.50 o
  -4   8   4     3687.65     3572.04     93.41 o
  -3   8   4        5.09       24.34     53.19 o
  -2   8   4      707.43      733.54     54.63 o
  -1   8   4    35826.83    35764.50   1911.49 o
   0   8   4    31258.61    30443.43    996.99 o
   1   8   4    34334.36    35072.00   1320.93 o
   2   8   4      455.52      359.93     92.51 o
   3   8   4     2553.65     2730.49    134.79 o
   4   8   4     1174.82     1321.15    113.11 o
   5   8   4     1098.59     1133.26    108.42 o
   6   8   4     3626.64     3532.86    606.55 o
   7   8   4      868.57      936.85    148.14 o
   8   8   4     1175.24     1250.03    207.00 o
  -9   9   4     3549.80     2205.07    382.14 o
  -7   9   4      649.94     1090.84     92.06 o
  -6   9   4    14639.83    15527.92   1193.52 o
  -5   9   4      182.99      309.87    109.01 o
  -4   9   4     2426.23     2447.34     85.13 o
  -3   9   4     5157.56     5345.77    180.55 o
  -2   9   4     1510.46     1610.27     96.24 o
  -1   9   4     1214.56     1159.35     73.06 o
   0   9   4      218.33      110.85     54.98 o
   1   9   4       85.10      145.47     63.32 o
   2   9   4     1336.85     1256.99     59.18 o
   3   9   4       12.33      -40.60     64.49 o
   4   9   4       20.09       43.68     67.26 o
   5   9   4     5432.78     5698.98    506.79 o
   6   9   4      109.79      378.96    150.54 o
   7   9   4      123.03      215.90    176.97 o
   8   9   4     1363.90     1742.97    190.66 o
  -7  10   4     3146.46     3805.16    350.27 o
  -6  10   4      267.35      122.48    117.59 o
  -5  10   4     2550.49     2528.44    105.29 o
  -4  10   4    15585.37    16379.20    700.78 o
  -3  10   4     8343.77     8802.60    348.81 o
  -2  10   4    28488.38    29331.79   1293.17 o
  -1  10   4     6490.27     6446.73    262.02 o
   0  10   4     2297.22     2406.29    286.15 o
   1  10   4      221.73      258.34     69.70 o
   2  10   4      861.98      856.52     80.45 o
   3  10   4      245.47      234.71     65.52 o
   4  10   4      646.32      590.24    137.39 o
   5  10   4     3672.99     4076.73    186.28 o
   6  10   4      119.69      117.17    224.94 o
   7  10   4      648.04      511.43    132.03 o
  -7  11   4     4301.43     4210.43    329.11 o
  -6  11   4     1247.90     1016.10     81.91 o
  -5  11   4      244.02      182.68     97.64 o
  -4  11   4     3361.42     3304.77    145.61 o
  -3  11   4      854.94      829.01     76.63 o
  -2  11   4      288.59      231.93    134.92 o
  -1  11   4      243.18      196.99     89.19 o
   0  11   4       76.28        4.17    111.25 o
   1  11   4     7637.29     7567.44    244.84 o
   2  11   4     1881.14     1939.62    114.76 o
   3  11   4    12989.87    13961.14    538.21 o
   6  11   4       15.01      156.91     96.01 o
   7  11   4       14.10     -191.90    191.90 o
  -7  12   4      368.04      -42.42    123.09 o
  -6  12   4       44.36       17.23     59.83 o
  -5  12   4      833.65      767.41    168.18 o
  -4  12   4       62.44       -9.24     62.85 o
  -3  12   4      268.42       67.53     95.63 o
  -2  12   4    11878.88    12605.08   1394.57 o
  -1  12   4     2288.14     2064.64    174.65 o
   0  12   4        2.24      -32.49     49.08 o
   1  12   4      894.20      900.41     71.07 o
   2  12   4      846.32      794.63    125.20 o
   3  12   4     5277.55     5829.46    251.94 o
   4  12   4     3821.00     3912.53    200.73 o
   5  12   4     2469.76     3231.76    585.13 o
   6  12   4     3036.86     3262.67    312.75 o
   7  12   4      145.56       15.10    149.63 o
  -6  13   4     1470.49     1397.27    160.51 o
  -5  13   4     1978.09     1219.26    195.61 o
  -4  13   4       99.56      297.97    112.57 o
  -3  13   4      329.21      328.59    115.99 o
  -2  13   4      443.66      258.56    109.80 o
  -1  13   4      991.18      452.94    188.90 o
   0  13   4      232.37      297.36    126.56 o
   1  13   4      382.60      287.07    105.17 o
   2  13   4     3957.18     4315.67    412.86 o
   3  13   4        3.60       62.51     87.96 o
   4  13   4    11638.38    13188.93    952.57 o
   5  13   4     3357.60     3195.15    325.18 o
   6  13   4     1762.41     1567.02    360.98 o
  -5  14   4       37.15       21.21    165.14 o
  -3  14   4     3699.86     3572.68    612.03 o
  -2  14   4     1971.72     2066.38    376.10 o
  -1  14   4      547.93      601.29    186.40 o
   1  14   4      695.76      575.88    207.81 o
   2  14   4     2938.31     3110.02    205.87 o
   3  14   4     8106.03     9390.29    418.99 o
   4  14   4     4399.18     4045.37    301.57 o
   5  14   4     2369.48     2240.69    168.97 o
  -2  15   4      414.77      341.82    156.48 o
  -1  15   4     3603.63     4143.16    433.06 o
   0  15   4      290.87      375.52    125.17 o
   2  15   4     1104.37     1283.43    265.25 o
   3  15   4      197.35      235.80    257.11 o
   4  15   4       20.25      -94.21    230.84 o
  -1  16   4        8.90     -114.03    138.36 o
  -9   0   5    15055.58    16567.47   1546.81 o
  -5   0   5       20.59       77.87     60.84 o
  -3   0   5     6851.02     5877.16    532.32 o
  -1   0   5    26036.32    25196.49    781.02 o
   1   0   5      819.60      757.58     64.09 o
   3   0   5    22928.45    14078.96    819.74 o
   5   0   5     3593.36     4025.67    216.95 o
   7   0   5     1554.90     1499.49    163.25 o
   9   0   5    34314.94    29765.21   7639.79 o
 -10   1   5      644.90      259.10    170.07 o
  -9   1   5     1426.72     1279.15    200.09 o
  -8   1   5      800.77      960.29     97.96 o
  -7   1   5     2489.56     3063.55    756.10 o
  -6   1   5     1760.82     1713.22    107.27 o
  -5   1   5       57.62       41.83     44.06 o
  -4   1   5     1434.15     1499.50    108.03 o
  -3   1   5    32729.08    31314.84    774.88 o
  -2   1   5     1441.63     1389.91    282.40 o
  -1   1   5      295.64      400.61     48.42 o
   0   1   5    14545.73    14083.86    399.78 o
   1   1   5     3823.92     3971.10    134.72 o
   2   1   5    51677.42    49388.98   1936.07 o
   3   1   5    78083.80    79604.02   2643.21 o
   4   1   5     3471.10     3694.86    518.21 o
   5   1   5    15616.67    15594.63   1070.67 o
   6   1   5       39.52       33.39     58.65 o
   7   1   5     1404.58     1197.22    136.25 o
   8   1   5      174.59      213.79    134.56 o
   9   1   5        0.47       49.02    118.55 o
  10   1   5     1378.08     1658.23    241.46 o
 -10   2   5       28.89      -95.60     95.60 o
  -9   2   5    12540.28    13108.24   1992.28 o
  -8   2   5    15817.17    13870.52   1327.08 o
  -7   2   5     4755.99     4935.18    175.66 o
  -6   2   5     3378.85     3762.31    130.33 o
  -5   2   5      397.67      390.91     38.75 o
  -4   2   5    24261.20    25941.64   1109.64 o
  -3   2   5    21551.92    21531.37   1138.22 o
  -2   2   5    10858.51    16427.03   3875.21 o
  -1   2   5     3397.28     2796.50    334.43 o
   0   2   5      315.24      420.56     35.35 o
   1   2   5     4242.78     4389.99    373.75 o
   2   2   5    38289.70    37041.89    897.33 o
   3   2   5     4506.67     4425.90   1224.50 o
   4   2   5     2971.89     2836.38    330.55 o
   5   2   5       43.79       84.98     61.29 o
   6   2   5       49.41      122.51    120.64 o
   7   2   5      768.42      754.17    135.84 o
   8   2   5     3766.50     3998.42    289.95 o
   9   2   5     1588.24     1681.52    202.53 o
  10   2   5     3044.70     3416.78    223.52 o
 -10   3   5     1111.30      426.50    230.29 o
  -9   3   5     1513.36     1349.23    672.31 o
  -8   3   5     6187.27     6802.24   1081.14 o
  -7   3   5      135.38      205.52     62.31 o
  -6   3   5     3908.24     4369.01    351.32 o
  -5   3   5    26856.09    28111.00    781.77 o
  -4   3   5       22.40      332.36     89.69 o
  -3   3   5    11913.10    10714.18    477.93 o
  -2   3   5    41026.79    37591.10   1182.34 o
  -1   3   5    25519.77    23045.60   1226.55 o
   0   3   5    50910.38    46619.05   4049.76 o
   1   3   5    41656.38    40518.41   1149.31 o
   2   3   5    56429.47    56442.81   1686.08 o
   3   3   5     8022.32     8065.19    254.08 o
   4   3   5      929.73      926.42    109.71 o
   5   3   5      988.64     1210.56     69.95 o
   6   3   5     1828.09     1900.37    130.58 o
   7   3   5     2154.46     2341.75    276.59 o
   8   3   5       68.68      -23.30    173.07 o
   9   3   5     2539.34     2463.16    201.08 o
  10   3   5       63.07       28.56    281.95 o
 -10   4   5     1242.80     1336.69    711.98 o
  -9   4   5      209.36      261.00    101.81 o
  -8   4   5     1003.93     1000.84    117.50 o
  -7   4   5     1476.24     1611.33     90.65 o
  -6   4   5    26974.19    27617.50    857.81 o
  -5   4   5    14466.96    14212.57    439.82 o
  -4   4   5    42983.77    44859.02   1299.89 o
  -2   4   5    12876.92    12256.45    364.57 o
  -1   4   5      510.65      572.27     33.28 o
   0   4   5      701.34      802.20     59.79 o
   1   4   5     5383.10     5133.83    159.18 o
   2   4   5    15999.90    16454.66    545.60 o
   3   4   5       68.96       78.04     40.18 o
   4   4   5     1354.69     1448.99    122.68 o
   5   4   5    37154.57    37505.45   1838.76 o
   6   4   5     1714.65     1904.68    214.45 o
   7   4   5       89.39       31.02     84.84 o
   8   4   5      403.72      296.54     76.80 o
   9   4   5      386.76      452.54    137.70 o
  10   4   5      154.89     -145.31    145.31 o
 -10   5   5      124.69      250.32    115.43 o
  -9   5   5     2580.15     2512.11    153.10 o
  -8   5   5     4964.90     5536.82    402.87 o
  -7   5   5       83.50      136.59     80.87 o
  -6   5   5    17753.20    17297.63   1548.27 o
  -5   5   5       12.05      -37.96     44.81 o
  -4   5   5      596.99      596.95     60.11 o
  -3   5   5      420.59      423.51     41.43 o
  -2   5   5     1406.39     1551.06     58.28 o
  -1   5   5    37392.53    33740.23   1451.50 o
   0   5   5    75671.74    69680.52   7811.99 o
   1   5   5    10923.32     9826.65    416.04 o
   2   5   5     2817.83     2629.54    116.78 o
   3   5   5     8148.33     7485.72    442.42 o
   4   5   5       14.44      -29.89     53.80 o
   5   5   5     3290.34     3753.77    165.73 o
   6   5   5    19693.25    18452.32   1686.14 o
   7   5   5      271.19      235.05    129.35 o
   8   5   5     7199.26     7280.87   1527.80 o
   9   5   5     1686.90     1692.11    523.75 o
  10   5   5      339.58      348.41    150.56 o
 -10   6   5      202.70       38.25    114.74 o
  -9   6   5        2.03      -94.53     94.53 o
  -8   6   5      156.89      212.69     60.14 o
  -7   6   5     1758.66     1793.23    154.36 o
  -6   6   5     7821.32     7447.86   1584.65 o
  -5   6   5     2516.67     2910.78    113.05 o
  -4   6   5     9672.80     9328.65    434.80 o
  -3   6   5       20.96       -9.34     32.50 o
  -2   6   5       93.23      101.96     43.17 o
  -1   6   5     2951.58     2772.56    120.81 o
   0   6   5      898.78      987.61     60.33 o
   1   6   5     1498.87     1413.69    157.77 o
   2   6   5     2580.74     2664.55    148.53 o
   3   6   5     2587.20     2517.10    108.87 o
   4   6   5     6946.29     7073.81    248.67 o
   5   6   5     4770.22     4654.93    398.25 o
   6   6   5    47637.36    51200.97   1762.68 o
   7   6   5     3509.22     3606.46    267.98 o
   8   6   5      713.86      447.08     97.63 o
   9   6   5       75.11      227.37    113.69 o
  -9   7   5      641.36      657.92     67.77 o
  -8   7   5     1508.18     1320.29    103.95 o
  -7   7   5     1167.39     1228.29     75.52 o
  -6   7   5     4614.38     4490.19    590.46 o
  -5   7   5     1492.97     1473.52    113.68 o
  -3   7   5      971.42      973.65     74.47 o
  -2   7   5      510.90      603.10     52.77 o
  -1   7   5     7320.14     7131.74    275.19 o
   0   7   5    35763.20    33237.32   2016.65 o
   1   7   5       29.94       37.18     55.22 o
   2   7   5     2997.77     2911.91    130.60 o
   3   7   5      127.15      137.54     65.59 o
   4   7   5      958.36     1057.97     70.24 o
   5   7   5     6813.64     7158.20    189.22 o
   6   7   5    14795.60    16134.05    670.05 o
   7   7   5     4356.99     4968.08    201.84 o
   8   7   5    16453.52    17552.02   1210.70 o
   9   7   5      792.62      510.93    175.64 o
  -9   8   5      182.33      -31.98     78.98 o
  -8   8   5      154.27      -34.23    102.88 o
  -7   8   5     5738.44     5055.35   1616.34 o
  -6   8   5     7714.32     8700.73    447.17 o
  -5   8   5     2517.91     2652.82    562.91 o
  -4   8   5     3128.10     3416.14    121.14 o
  -3   8   5       17.26      -34.86     38.59 o
  -2   8   5      676.84      645.19     81.31 o
  -1   8   5     5291.71     5572.44    443.49 o
   0   8   5     3950.43     3584.52    119.37 o
   1   8   5    12908.64    13036.40    572.53 o
   2   8   5     5608.88     5281.78    148.58 o
   3   8   5     4065.72     3516.57    237.60 o
   4   8   5     4733.35     5027.55    246.81 o
   5   8   5     6121.25     6294.76    402.71 o
   6   8   5     1603.25     1339.96    391.47 o
   7   8   5     4706.76     4284.52    304.43 o
   8   8   5     1455.03     1357.33    204.08 o
  -9   9   5      174.67      360.20    224.25 o
  -8   9   5     1662.55     1790.42    363.66 o
  -7   9   5     4214.80     4904.73    305.02 o
  -6   9   5     8283.66     8839.00    366.18 o
  -5   9   5    20125.52    22074.58    747.55 o
  -4   9   5     3517.07     3541.94    127.96 o
  -3   9   5    17199.00    17309.21    501.01 o
  -2   9   5    30945.10    29197.25   2637.25 o
  -1   9   5     8276.06     8361.42    548.66 o
   0   9   5    11024.23    10959.91    408.09 o
   1   9   5     3907.85     3735.05    182.57 o
   2   9   5    10104.10    10215.55    296.16 o
   3   9   5     2512.89     2868.73    128.44 o
   4   9   5     7845.29     7464.62    262.15 o
   5   9   5     1183.25     1074.96    158.24 o
   6   9   5     7338.80     7479.35    368.78 o
   7   9   5      274.95      252.69     98.65 o
  -8  10   5     4803.85     4029.43    747.11 o
  -7  10   5     6035.02     6327.90    407.05 o
  -6  10   5      813.67      484.26    266.44 o
  -5  10   5      128.72      133.70     60.45 o
  -4  10   5     6153.06     6044.32    316.45 o
  -3  10   5    13816.09    14395.21    503.74 o
  -2  10   5       82.84      -23.18     59.42 o
  -1  10   5    33887.69    33637.34   1075.57 o
   0  10   5      534.17      560.72     88.01 o
   1  10   5    11327.28    11450.12    340.21 o
   2  10   5     5858.04     6102.57    315.75 o
   3  10   5      951.85     1094.49    148.90 o
   4  10   5      471.79      416.54    148.28 o
   5  10   5      615.08      539.46     91.34 o
   6  10   5       16.79      -70.92     70.92 o
   7  10   5       11.07       21.76    122.24 o
   8  10   5     1332.76     1073.12    258.32 o
  -8  11   5      301.24      193.55    109.70 o
  -7  11   5      350.44      228.08    136.48 o
  -6  11   5      356.80      246.01     94.36 o
  -5  11   5     3924.73     4252.97    232.48 o
  -4  11   5     1141.69     1197.05     89.17 o
  -3  11   5    20317.74    22966.92    815.56 o
  -1  11   5        3.17        9.17     67.65 o
   0  11   5     1574.83     1735.38    103.27 o
   1  11   5     1146.04     1055.06     89.26 o
   2  11   5    12701.37    13886.83    696.72 o
   3  11   5    14654.06    14416.41    735.62 o
   4  11   5      482.95      202.74    146.06 o
   5  11   5     3303.47     3174.89    181.18 o
   6  11   5       29.99     -124.81    193.99 o
   7  11   5      129.93      235.03    161.67 o
  -7  12   5       35.83     -190.51    190.51 o
  -6  12   5     1384.36     1331.19    129.76 o
  -5  12   5      133.60      129.58    109.30 o
  -4  12   5        1.46      225.36     83.67 o
  -3  12   5      766.14      899.97    139.57 o
  -2  12   5       42.30       67.69     89.31 o
  -1  12   5      253.85      -83.22     83.22 o
   0  12   5     1371.91     1143.26    244.29 o
   1  12   5     1161.24     1097.82    179.36 o
   2  12   5     1568.13     1559.97    156.26 o
   3  12   5     5722.95     6174.26    365.30 o
   4  12   5     2241.64     2421.23    175.73 o
   5  12   5     1023.48      868.37    105.99 o
   6  12   5      141.34      181.49    158.19 o
  -5  13   5      150.86       95.25    177.84 o
  -4  13   5       14.98       56.78     94.39 o
  -3  13   5     1568.57     1562.28    287.36 o
  -2  13   5       23.42      128.23     91.73 o
   0  13   5     1424.88     1387.04    240.80 o
   1  13   5     1343.13     1418.40    203.45 o
   2  13   5      719.27      533.48    125.91 o
   3  13   5    11737.78    12425.20    722.08 o
   4  13   5      718.57      809.74    108.93 o
   5  13   5     4761.77     5452.23    494.01 o
   6  13   5        0.24     -210.33    210.33 o
  -4  14   5      935.23      824.73    189.22 o
  -3  14   5      150.53        4.17    129.34 o
  -2  14   5      166.48      155.76    159.93 o
  -1  14   5     1198.99     1261.86    159.34 o
   0  14   5      554.17      725.10    179.10 o
   1  14   5      158.74      394.27    158.54 o
   2  14   5      166.63      175.74    104.02 o
   3  14   5      370.14      220.86    132.77 o
   4  14   5     1575.36     1519.47    252.62 o
   5  14   5      306.40      266.30    115.57 o
  -4  15   5       74.39      213.46    171.74 o
  -3  15   5      772.87      743.60    162.08 o
  -2  15   5     1540.83     1540.43    210.17 o
  -1  15   5      229.08      163.07    150.90 o
   0  15   5      692.30      839.91    165.55 o
   1  15   5     6438.96     7104.87    638.63 o
   2  15   5     1995.88     1493.66    177.56 o
   3  15   5     3140.12     2692.87    402.96 o
   0  16   5        4.21     -145.32    145.32 o
 -10   0   6     9076.39    10723.31   1281.82 o
  -8   0   6     6895.56     6537.70    520.23 o
  -6   0   6      485.79      251.46    125.90 o
  -4   0   6    14346.16    15281.63    939.20 o
  -2   0   6       29.32       35.22     32.98 o
   0   0   6    51664.18    50005.96   3706.17 o
   2   0   6    38467.27    38926.78   2646.24 o
   4   0   6     6185.46     5539.64    455.20 o
   6   0   6      389.12      462.25     93.72 o
  10   0   6    16298.04    19071.26   1820.76 o
 -10   1   6    12862.27    13631.15   1786.25 o
  -9   1   6     6061.11     5993.10    511.85 o
  -8   1   6     3358.52     3744.45    187.40 o
  -7   1   6      776.13      689.80    291.68 o
  -6   1   6       40.35      105.60     64.40 o
  -5   1   6      241.51      312.20     39.93 o
  -4   1   6    21917.69    21833.54    688.88 o
  -3   1   6     5001.13     4850.14    314.04 o
  -2   1   6       13.37       68.24     29.73 o
  -1   1   6     1290.35     1391.54    104.15 o
   0   1   6    16559.20    16490.13    469.62 o
   1   1   6      484.57      462.83     69.56 o
   2   1   6    14815.69    13666.24   1186.06 o
   3   1   6     8370.04     7990.17    278.59 o
   4   1   6    25280.74    25354.97    799.33 o
   5   1   6     3361.13     3806.63    177.57 o
   6   1   6     3155.92     3421.98    158.80 o
   7   1   6     8922.38     8962.41    716.19 o
   8   1   6    11592.32    12343.66   1123.14 o
  10   1   6      140.22      253.80    167.93 o
 -10   2   6      685.26      -19.82    139.12 o
  -9   2   6     2121.61     2064.05    382.24 o
  -8   2   6     3741.02     3355.65    319.31 o
  -7   2   6     9458.21    10006.88    633.38 o
  -6   2   6     9810.14    10052.60    532.94 o
  -5   2   6     3459.10     3732.55    113.62 o
  -4   2   6    13932.98    11434.32    595.59 o
  -3   2   6    26027.69    24695.53   1255.91 o
  -2   2   6     1808.29     1912.31    119.34 o
  -1   2   6     2519.96     2309.16     86.52 o
   0   2   6    64835.21    66159.53   1933.34 o
   1   2   6   118377.92   129038.95   9023.18 o
   2   2   6    58007.59    56290.33   1357.63 o
   3   2   6       26.60       27.40     34.41 o
   4   2   6     4354.58     4683.88    215.32 o
   5   2   6      110.84      204.09     79.97 o
   6   2   6     9885.02    11022.48    779.89 o
   7   2   6     1645.77     1625.76    145.46 o
   8   2   6     7184.63     7659.92    363.16 o
   9   2   6      738.34      593.46    157.03 o
  10   2   6     1036.17     1279.41    243.85 o
  -9   3   6     2047.28     1919.64    988.62 o
  -8   3   6     8044.14     8034.53    691.38 o
  -7   3   6     2740.03     3157.43    137.70 o
  -6   3   6    10910.72     9529.37    679.53 o
  -5   3   6    36503.55    35874.13   2076.92 o
  -4   3   6    35824.59    31906.91   2051.66 o
  -3   3   6     4964.57     5257.42    377.60 o
  -2   3   6    81496.80    82897.88   1855.21 o
  -1   3   6    60951.61    58393.12   3277.82 o
   0   3   6      384.41      389.09     37.98 o
   1   3   6    20951.54    19533.31    557.81 o
   2   3   6    19488.12    17563.55    453.86 o
   3   3   6    14817.88    14674.84    333.48 o
   4   3   6       81.57       74.81     42.11 o
   5   3   6     2507.16     2131.09    173.02 o
   6   3   6      495.35      562.52    138.07 o
   7   3   6     2130.68     2447.73    438.48 o
   8   3   6     3851.41     4342.39    388.29 o
   9   3   6      139.09      -15.99    148.46 o
  10   3   6       42.08     -152.97    193.30 o
 -10   4   6      872.08     -103.30    180.87 o
  -9   4   6      955.88      705.58    116.35 o
  -8   4   6     1298.48     1186.32     92.45 o
  -7   4   6      624.95      783.54     73.86 o
  -6   4   6      104.66      122.19     39.44 o
  -5   4   6     1819.58     1860.68    172.39 o
  -4   4   6     3792.59     3925.11    456.74 o
  -3   4   6    25303.93    20356.21    976.36 o
  -2   4   6     8978.88     8146.72    337.55 o
  -1   4   6    43382.48    35945.48   1408.93 o
   0   4   6    18811.40    18454.27    665.17 o
   1   4   6    11197.08    10607.39    766.92 o
   2   4   6     3819.85     3887.49    101.27 o
   3   4   6     5904.96     5850.69    165.52 o
   4   4   6    22044.05    22885.04   1056.83 o
   5   4   6    13902.03    13346.75    463.13 o
   6   4   6      442.87      548.44    187.55 o
   7   4   6     1901.39     1933.86    166.41 o
   8   4   6     4135.50     4122.99    487.90 o
   9   4   6      570.85      482.35    167.28 o
 -10   5   6      924.54      710.62    142.26 o
  -9   5   6      487.26      636.11     78.25 o
  -8   5   6      884.53      897.16    153.90 o
  -7   5   6    24963.60    14629.85   8360.55 o
  -6   5   6    18810.92    18246.85   1012.84 o
  -5   5   6     2003.38     2551.75    393.21 o
  -3   5   6      251.56      317.44     33.10 o
  -2   5   6     1176.34     1291.17     49.45 o
  -1   5   6    19913.65    18437.92   1204.29 o
   0   5   6     3629.02     3724.53    131.42 o
   1   5   6    19846.73    20274.83   1339.72 o
   2   5   6     5530.77     4608.19    990.59 o
   3   5   6       85.91      125.90     70.58 o
   4   5   6    22764.47    22080.02    549.97 o
   5   5   6     5925.32     6239.74    226.78 o
   6   5   6     1030.16      945.45    156.63 o
   7   5   6     1172.87     1313.31    243.77 o
   8   5   6      381.19      278.32    222.72 o
   9   5   6      925.11      763.86    150.27 o
  -9   6   6      421.82      511.35    196.91 o
  -8   6   6      300.94      244.67     64.53 o
  -7   6   6      196.75      457.80     72.22 o
  -6   6   6     3659.47     3976.83    196.76 o
  -5   6   6       94.20      130.92     47.79 o
  -4   6   6        9.21        8.34     72.31 o
  -3   6   6    13351.33    12715.50    414.39 o
  -2   6   6      569.94      876.98    103.32 o
  -1   6   6    11951.71    11017.76    485.20 o
   0   6   6      958.82      998.60     64.90 o
   1   6   6       25.95       30.86     41.46 o
   2   6   6     1163.10     1100.69     62.42 o
   3   6   6       33.40      -17.02     45.48 o
   4   6   6       95.47       44.56     56.29 o
   5   6   6    25418.44    27657.45   1112.94 o
   6   6   6       17.78      110.81    156.01 o
   7   6   6    25742.84    30869.90   1397.97 o
   8   6   6      116.14       46.73     89.20 o
   9   6   6     1485.77      201.12    256.44 o
  -9   7   6      653.46      749.23    154.63 o
  -8   7   6      113.34       18.54     56.50 o
  -7   7   6    16501.52    19485.28   1134.55 o
  -6   7   6     1205.96     1086.68    164.24 o
  -5   7   6     2338.89     2478.04    126.25 o
  -4   7   6     4086.65     4133.91    242.15 o
  -3   7   6     1291.27     1485.65     75.16 o
  -2   7   6       49.98       42.41     45.87 o
  -1   7   6     6959.54     6507.96    461.61 o
   0   7   6     4129.08     3630.63    193.81 o
   1   7   6      143.59       49.84     46.30 o
   2   7   6      676.81      802.50    172.20 o
   3   7   6      970.47      984.92     79.34 o
   4   7   6     1889.32     2178.03    108.86 o
   5   7   6      412.78      508.09     82.63 o
   6   7   6     5823.01     6177.84    322.58 o
   7   7   6     2636.60     2479.55    183.89 o
   9   7   6     1354.01     1251.81    199.36 o
  -8   8   6      592.48      353.84    131.94 o
  -7   8   6     1439.35     1506.75    179.91 o
  -6   8   6      750.99      673.03     80.08 o
  -5   8   6     1518.03      355.36    285.06 o
  -4   8   6     1847.42     2069.69     99.08 o
  -3   8   6     2454.32     2246.00    102.79 o
  -2   8   6     5980.96     6090.53    164.28 o
  -1   8   6     4172.97     3903.48    210.13 o
   0   8   6     6557.31     6921.42    227.45 o
   1   8   6      506.93      545.65     55.49 o
   2   8   6      158.85      157.33     71.42 o
   3   8   6     9677.57     9324.13    783.85 o
   4   8   6    19836.83    20809.96   1003.06 o
   5   8   6    19361.83    20725.25    660.88 o
   6   8   6     4430.54     4535.05    595.90 o
   7   8   6     7745.64     8226.00   1071.57 o
   8   8   6      533.67       -8.69    223.26 o
   9   8   6      115.75      -23.29    171.40 o
  -9   9   6      109.90      237.80    251.02 o
  -8   9   6      636.97      417.57    130.94 o
  -6   9   6     4641.17     4797.32    423.05 o
  -5   9   6    14034.83    14196.97    716.30 o
  -4   9   6    11730.39    13740.34    586.05 o
  -3   9   6      355.54      523.87     90.94 o
  -2   9   6    34104.53    34813.61   1083.24 o
  -1   9   6    12339.31    12178.47    346.06 o
   0   9   6    15623.79    15553.06   1126.10 o
   1   9   6     2677.21     2680.60    382.44 o
   2   9   6       98.81      139.13     75.10 o
   3   9   6      349.81      430.18    179.61 o
   4   9   6       49.87      108.47    119.94 o
   5   9   6     6989.20     6385.21    480.74 o
   6   9   6     2554.87     3139.02    320.03 o
   7   9   6      644.08      714.35    145.37 o
   8   9   6      518.89      468.42    166.57 o
  -8  10   6      435.63      199.07    123.23 o
  -6  10   6     5002.72     5538.86    261.56 o
  -5  10   6      292.91      219.79     52.08 o
  -4  10   6     5826.90     6586.09    333.35 o
  -3  10   6     1405.73     1297.42    109.02 o
  -2  10   6      128.22       75.55     79.24 o
  -1  10   6     3474.42     3484.90    179.59 o
   0  10   6    11073.08    11603.08    577.74 o
   1  10   6    19292.41    19399.21   1011.67 o
   2  10   6    17914.88    19102.68    681.73 o
   3  10   6        8.61       78.75     85.62 o
   4  10   6     5560.81     5145.08    568.92 o
   5  10   6      331.77      450.09    103.97 o
   6  10   6      214.20      410.21    111.03 o
   7  10   6      389.70      392.58     96.18 o
   8  10   6     1150.90      680.44    212.55 o
  -8  11   6      270.42      480.87    192.28 o
  -7  11   6      187.55      402.31    256.07 o
  -6  11   6        2.23        1.37     67.62 o
  -5  11   6       98.17       41.80    157.15 o
  -4  11   6    14288.10    15753.14   1058.43 o
  -3  11   6     2223.85     2375.79    174.80 o
  -2  11   6     9370.84     9101.81    529.02 o
  -1  11   6      571.84      459.09    101.90 o
   0  11   6     3134.95     3196.13    136.33 o
   1  11   6      971.70      903.61    150.42 o
   2  11   6        7.64      -92.19    130.02 o
   3  11   6      347.54      450.57     62.38 o
   4  11   6     7157.89     7226.03    477.57 o
   5  11   6     1325.93     1179.83    135.13 o
  -7  12   6      734.45      425.35    208.33 o
  -6  12   6       14.62      -25.03    150.18 o
  -5  12   6        8.63        5.90    209.98 o
  -4  12   6     1539.06     1469.18    161.59 o
  -3  12   6     1008.34      926.01    103.78 o
  -2  12   6      449.82      392.69     62.29 o
  -1  12   6      385.99      228.94     78.14 o
   0  12   6     1356.80     1393.65     85.11 o
   1  12   6     5296.80     5052.94    259.18 o
   2  12   6     8969.43     8904.32    294.34 o
   3  12   6     4974.06     5057.57    239.96 o
   4  12   6     4959.47     4677.68    215.00 o
   5  12   6      239.29      193.67    120.30 o
  -5  13   6      308.89      505.24    101.28 o
  -4  13   6     1401.03      900.14    195.89 o
  -3  13   6        7.75     -104.75    104.75 o
  -2  13   6       39.23      223.19    126.20 o
  -1  13   6      610.79      506.55     83.08 o
   0  13   6     1225.27     1141.56    248.07 o
   1  13   6      236.70      301.53     86.97 o
   2  13   6      313.96      275.28    101.23 o
   3  13   6     1803.62     1657.38    204.30 o
   4  13   6     1646.32     1690.84    253.86 o
   5  13   6      369.00      443.41    440.74 o
   6  13   6     1936.16     1224.71    282.95 o
  -4  14   6     1378.94     1031.61    168.40 o
  -2  14   6     2093.33     1846.53    177.02 o
  -1  14   6      462.02      755.65    182.57 o
   0  14   6      332.30      495.15    179.42 o
   1  14   6      947.33      905.11    176.01 o
   2  14   6     3126.09     3321.19    292.62 o
   3  14   6        8.15      243.70    184.95 o
   4  14   6      588.74      762.35    143.60 o
   5  14   6       87.20      141.41    130.63 o
  -4  15   6      802.19     1186.36    205.55 o
   1  15   6     5885.38     6684.42    714.46 o
   2  15   6     6167.82     6558.16    521.78 o
   3  15   6     2061.04     1237.69    291.32 o
   0  16   6      197.01      500.67    149.50 o
  -9   0   7     2315.11     2605.37    251.03 o
  -5   0   7    34068.22    31915.71   1539.38 o
  -3   0   7    14472.87    12003.72    568.24 o
  -1   0   7      293.70      427.71     42.47 o
   1   0   7    20969.31    22264.33    854.53 o
   3   0   7    41688.95    31775.54   5915.92 o
   5   0   7     2257.26     2190.86    147.44 o
   7   0   7     1570.05     2063.29    249.21 o
   9   0   7     4969.50     4417.67    434.17 o
 -10   1   7     1543.54     1224.50    338.23 o
  -9   1   7    11026.52    12010.87    791.84 o
  -8   1   7     2806.51     3278.39    311.94 o
  -7   1   7     2347.21     2485.50    328.06 o
  -6   1   7       33.31      -22.59     59.26 o
  -5   1   7      208.52      324.86     60.76 o
  -4   1   7       10.46      102.47     37.52 o
  -3   1   7     9241.78     9488.43    310.64 o
  -2   1   7     7869.28     7401.84    187.63 o
  -1   1   7    43118.84    42803.96   1653.08 o
   0   1   7     3875.33     3844.26    139.35 o
   1   1   7     7376.07     6449.02    338.19 o
   2   1   7      285.09      338.15     53.84 o
   3   1   7      716.71      864.62    105.04 o
   4   1   7      411.94      518.19     53.42 o
   5   1   7      685.80      786.97    217.42 o
   6   1   7     5778.33     6146.48    272.43 o
   7   1   7    18629.97    19813.08    718.39 o
   8   1   7     4037.48     4311.95    705.91 o
   9   1   7    20391.79    21305.03   1971.15 o
  10   1   7      398.38       -4.17    199.94 o
 -10   2   7     2160.33     1988.64    547.20 o
  -9   2   7     3584.17     3505.42    370.41 o
  -8   2   7     2302.53     2069.11    222.99 o
  -7   2   7      736.56      794.03     78.39 o
  -6   2   7       37.07       58.08     39.09 o
  -5   2   7    31549.60    31799.80    877.32 o
  -4   2   7    37313.63    39037.48   2686.17 o
  -3   2   7    82770.94    81451.74   2667.94 o
  -2   2   7    16539.52    15330.07    527.68 o
  -1   2   7       55.99       91.54     41.30 o
   0   2   7    18272.35    17172.10    655.15 o
   1   2   7    83867.48    84669.09   3394.79 o
   2   2   7    26664.50    27431.60    632.87 o
   3   2   7    47834.21    46217.14   1838.80 o
   4   2   7      154.67      430.97    181.15 o
   5   2   7     1549.24     1488.08    189.05 o
   6   2   7     6049.12     6454.75    343.51 o
   7   2   7     4919.96     5004.81    485.86 o
   8   2   7     1816.39     1786.53    148.77 o
  10   2   7      229.78      317.09    187.06 o
 -10   3   7       19.23      270.58    184.60 o
  -9   3   7     1231.89      997.57    193.02 o
  -8   3   7      538.87      340.68     56.09 o
  -7   3   7     1393.82     1363.77     68.68 o
  -6   3   7     5361.61     5182.64    129.66 o
  -5   3   7     5141.60     5130.77    373.85 o
  -4   3   7    12808.82    13086.71    429.17 o
  -3   3   7     1480.30     1720.60    144.54 o
  -2   3   7      117.00      293.92    195.58 o
  -1   3   7    73623.34    64366.07  12025.42 o
   0   3   7      975.83     1011.57     55.74 o
   1   3   7    11867.44    11451.33    282.32 o
   2   3   7    31763.11    28354.24    740.97 o
   3   3   7    14382.57    11097.24   4073.43 o
   4   3   7     9441.07     8653.87    356.42 o
   5   3   7     1265.18     1170.71     77.49 o
   6   3   7     3159.58     3232.63    165.73 o
   7   3   7     9489.35    10607.11    806.21 o
   8   3   7      270.26      278.54     97.17 o
   9   3   7     1121.13     1089.20    149.92 o
 -10   4   7       13.72     -163.74    189.47 o
  -9   4   7     1020.43     1276.68    226.46 o
  -8   4   7     5090.79     5744.58    211.14 o
  -7   4   7    10069.86    11910.27    538.25 o
  -6   4   7     5454.50     5946.05    692.53 o
  -5   4   7     3085.55     2837.32    107.13 o
  -4   4   7     1076.58     1053.75    160.45 o
  -3   4   7    14434.64    14881.88    407.56 o
  -2   4   7    73138.79    72400.73   2227.53 o
  -1   4   7       12.61      111.60     64.32 o
   0   4   7    87862.95    93724.98   3371.23 o
   1   4   7    13123.42    13306.43    336.34 o
   2   4   7     3597.35     3556.16    153.30 o
   3   4   7     4950.04     4930.86    149.67 o
   4   4   7    13799.59    13724.59    737.00 o
   5   4   7     8590.70     7079.92   1956.72 o
   6   4   7     9174.44     9975.34   1035.00 o
   7   4   7     2249.88     2804.80    527.88 o
   8   4   7       90.92      161.90    112.52 o
   9   4   7     1813.77     1730.65    338.81 o
  10   4   7      327.75      292.42    172.12 o
 -10   5   7       23.22       72.66    118.55 o
  -9   5   7       35.40      -62.03     66.74 o
  -8   5   7     1937.61     1881.51     86.93 o
  -7   5   7     8606.13     8680.35    666.44 o
  -6   5   7     5910.80     6526.28    210.57 o
  -5   5   7    22093.37    23063.14    811.57 o
  -4   5   7      224.38      219.52     52.81 o
  -3   5   7      726.68      921.27     57.65 o
  -2   5   7     2731.41     2428.14     85.15 o
  -1   5   7     2550.74     2508.14    129.03 o
   0   5   7     7842.78     7653.83    319.35 o
   1   5   7      497.93      465.33     69.28 o
   2   5   7      837.33      833.83     61.10 o
   3   5   7    31765.74    32992.73    983.67 o
   4   5   7    15880.93    15405.21    445.19 o
   5   5   7     8660.32     8655.55    453.10 o
   6   5   7     5096.75     4674.19    823.68 o
   7   5   7      110.59       92.67    119.69 o
   8   5   7      485.07      493.47    108.56 o
   9   5   7      996.99      920.07    202.10 o
 -10   6   7     2345.03     2785.22    438.62 o
  -9   6   7       89.17       80.63     63.83 o
  -8   6   7    13339.82    14049.67    633.65 o
  -7   6   7      178.18      157.16    110.57 o
  -6   6   7      597.41      701.14    158.54 o
  -5   6   7      584.73      517.81     59.00 o
  -4   6   7     3398.68     3665.69    166.70 o
  -3   6   7       16.85       36.54     97.58 o
  -2   6   7     6119.85     6320.01    254.47 o
  -1   6   7      504.69      704.42     67.45 o
   0   6   7     4463.59     4306.21    239.80 o
   1   6   7     1446.60     1491.09     91.11 o
   2   6   7     7135.29     6737.23    287.56 o
   3   6   7      380.40      395.47    146.07 o
   4   6   7      249.97       73.93    102.40 o
   5   6   7      503.78      278.93    139.46 o
   6   6   7    21362.66    22191.80   1586.04 o
   8   6   7      804.30      285.56    157.91 o
   9   6   7      152.24      263.89    169.32 o
  -9   7   7      869.45      681.87    152.46 o
  -8   7   7     6119.56     7109.08    406.84 o
  -7   7   7     1060.37     1070.56    135.48 o
  -6   7   7     7097.94     7748.75    347.71 o
  -5   7   7     4509.41     4897.65    357.63 o
  -4   7   7     1706.86     1799.58    125.51 o
  -3   7   7       10.65      -58.40     91.78 o
  -2   7   7      196.11      263.92     48.31 o
  -1   7   7     1454.82     1403.40     69.48 o
   0   7   7       75.41       23.77     55.95 o
   1   7   7     1796.27     1604.54    163.17 o
   2   7   7     4043.91     3451.36    205.92 o
   3   7   7     5415.69     5780.11    219.30 o
   4   7   7     6661.08     6687.52    358.66 o
   5   7   7      778.10      808.47     91.76 o
   6   7   7     7251.57     7512.71    548.65 o
   7   7   7      244.07      152.93     72.38 o
   8   7   7        5.04     -122.45    122.45 o
   9   7   7        5.15      -58.75    133.15 o
  -9   8   7      639.84      920.77    216.66 o
  -8   8   7     5288.29     6046.29    335.30 o
  -7   8   7     7536.60     7805.13   1102.11 o
  -6   8   7    18315.99    19447.08   1067.73 o
  -5   8   7       92.38      133.41     39.41 o
  -4   8   7     1149.87     1121.77    225.28 o
  -3   8   7      469.87      571.42    121.03 o
  -2   8   7     7397.28     7453.41    207.59 o
  -1   8   7      774.87      670.75     82.28 o
   0   8   7    14919.64    14935.79    419.36 o
   1   8   7      129.96      -30.58     48.33 o
   3   8   7     2031.91     1695.91    153.40 o
   4   8   7    31749.32    33528.91   1031.34 o
   5   8   7     7519.78     6919.37    536.30 o
   6   8   7     4671.05     5138.17    343.22 o
   7   8   7       75.31       43.45     84.38 o
   8   8   7       85.12      -34.31    101.55 o
  -9   9   7      463.14      394.33    132.84 o
  -8   9   7      239.97      174.58     76.54 o
  -7   9   7      120.80      298.72    113.34 o
  -6   9   7       36.58       46.24     76.83 o
  -5   9   7     2866.07     3182.03    189.75 o
  -4   9   7     3543.13     3304.67    430.51 o
  -3   9   7     7649.81     8229.06    383.47 o
  -2   9   7      547.66      659.79    112.69 o
   0   9   7     1090.73     1231.84     69.32 o
   1   9   7     5467.21     5908.21    235.50 o
   2   9   7     3253.26     3440.93    164.06 o
   3   9   7     1374.50     1356.10    155.04 o
   4   9   7     2722.02     2739.98    167.22 o
   5   9   7       17.16      -18.62     88.61 o
   6   9   7     1080.59      971.44    194.55 o
   7   9   7      357.28      213.85    124.14 o
   8   9   7      166.60      477.36    143.59 o
  -8  10   7      955.68     1306.48    260.53 o
  -7  10   7     1211.02     1221.65    208.39 o
  -6  10   7     1026.04      812.60     77.64 o
  -5  10   7    12106.58    11022.64    853.02 o
  -4  10   7     2383.57     1961.07    197.72 o
  -3  10   7     9896.01    10294.14   1199.60 o
  -2  10   7     4313.47     4578.29    444.05 o
  -1  10   7      129.42      225.51     84.00 o
   0  10   7     2211.88     2365.78    294.20 o
   1  10   7     8603.47     9618.12    545.50 o
   2  10   7     1432.26     1252.78     88.90 o
   3  10   7    18010.87    18603.34   1430.37 o
   4  10   7     3275.10     3615.86    349.84 o
   5  10   7     1957.95     1804.91    499.52 o
   6  10   7     1474.65     1550.92    323.44 o
   7  10   7       15.46      -54.23     94.52 o
  -6  11   7        0.22      217.00    116.39 o
  -5  11   7       33.04     -173.48    173.48 o
  -4  11   7     3005.15     3413.93    195.73 o
  -3  11   7     8153.37     8500.93    422.45 o
  -2  11   7     5425.10     6056.05    371.78 o
  -1  11   7      318.82      319.59     69.15 o
   0  11   7     5898.02     6370.27    274.75 o
   1  11   7     6528.86     6673.31    357.42 o
   2  11   7     2340.80     2182.40    185.40 o
   3  11   7      149.00      315.90     83.87 o
   4  11   7      568.40      361.50    132.50 o
   5  11   7       15.65      185.99    143.58 o
   6  11   7     2744.83     2814.35    341.26 o
   7  11   7     1516.40     1200.08    178.15 o
  -7  12   7      348.27      438.82    173.86 o
  -6  12   7     1485.17     1254.72    229.30 o
  -5  12   7     3980.87     3495.02    455.67 o
  -4  12   7     1187.67      927.71    133.50 o
  -3  12   7       86.72      234.33    175.57 o
  -2  12   7     1073.86     1074.73    165.17 o
  -1  12   7       79.24       15.62     66.94 o
   0  12   7     1879.20     2040.75    256.94 o
   1  12   7      338.48      250.06     67.57 o
   2  12   7       56.54       24.53    114.43 o
   3  12   7     4298.23     4562.25    327.44 o
   4  12   7     1044.82      983.48    115.86 o
  -6  13   7      568.88      374.19    206.57 o
  -5  13   7      430.50      212.47    149.87 o
  -4  13   7     1595.33     1587.17    207.40 o
  -3  13   7       20.74       45.89    142.19 o
  -2  13   7        8.67     -187.38    187.38 o
  -1  13   7     2821.53     2810.69    413.07 o
   0  13   7      195.24      142.54     76.57 o
   1  13   7      119.77      261.33     66.00 o
   2  13   7     3380.97     2960.07    195.38 o
   3  13   7      125.76       87.82    109.44 o
   4  13   7      175.78      355.33    167.93 o
   5  13   7       52.59      -64.04    105.16 o
  -5  14   7     1626.45     1462.16    216.78 o
  -4  14   7     2003.30     2002.76    200.96 o
  -2  14   7      360.33      139.22    106.01 o
  -1  14   7        0.19     -157.14    157.14 o
   0  14   7      746.20      435.80    200.68 o
   1  14   7     4116.96     4122.74    447.16 o
   2  14   7     3036.16     3144.05    274.45 o
   3  14   7      502.91      521.46     91.25 o
   4  14   7        2.90      -53.67     77.81 o
  -1  15   7      331.62      252.79    138.74 o
   1  15   7       11.83      107.23    118.25 o
   2  15   7     4622.27     4767.83    340.56 o
   3  15   7      289.66      135.26    141.24 o
 -10   0   8     4965.81     5566.63    589.26 o
  -8   0   8       66.74      371.30    119.60 o
  -6   0   8    19185.72    18453.98   2713.01 o
  -4   0   8    32401.61    29875.79   1527.02 o
  -2   0   8    17226.22    16892.27    858.97 o
   0   0   8     2034.48     1952.06    129.77 o
   2   0   8     4321.40     2868.26    207.05 o
   4   0   8     9594.52     9438.25    573.46 o
   6   0   8      536.20      435.05     81.25 o
   8   0   8    10379.52    10385.19    868.99 o
  10   0   8       15.35     -189.82    235.36 o
 -10   1   8     3577.62     3224.41    432.65 o
  -9   1   8     1311.30     1416.48    121.02 o
  -8   1   8      246.80      330.75    220.23 o
  -7   1   8      933.96      834.02    436.44 o
  -6   1   8    15973.20    16262.14    605.70 o
  -5   1   8    14125.13    14167.01    594.49 o
  -4   1   8     7273.42     7005.00    188.30 o
  -3   1   8     4738.41     4817.96    157.57 o
  -2   1   8     5424.49     5079.10    234.03 o
  -1   1   8      860.36      743.38     52.01 o
   0   1   8     7991.91     8036.76    246.15 o
   1   1   8     1313.71     1457.15    304.46 o
   2   1   8    20077.32    19157.55    636.64 o
   3   1   8       42.63       39.10    158.71 o
   4   1   8      758.95      677.47     53.85 o
   5   1   8     3626.24     4542.81    488.04 o
   6   1   8     3759.54     3523.97    152.22 o
   7   1   8     8405.99     8825.17    649.01 o
   8   1   8    20023.53    20013.22   1142.87 o
   9   1   8      119.76     -132.63    132.63 o
  10   1   8     3399.92     4606.21    956.67 o
 -10   2   8     2255.06     1605.23    345.50 o
  -8   2   8     2330.37     2042.27    371.89 o
  -7   2   8      114.67        8.77     65.96 o
  -6   2   8     1962.83     2059.86     90.98 o
  -5   2   8      379.37      422.00     47.83 o
  -4   2   8    13918.79    14322.55    721.49 o
  -3   2   8    47194.24    47996.74   1323.96 o
  -2   2   8    23960.22    23282.31    772.88 o
  -1   2   8      527.02      496.12     24.57 o
   0   2   8     6797.90     6676.95    408.94 o
   1   2   8    30865.93    31734.96    786.88 o
   2   2   8     3161.67     3193.45    102.05 o
   3   2   8     1852.68     2086.52     83.52 o
   4   2   8     5815.55     6285.53    309.15 o
   5   2   8     7106.20     6717.43    232.03 o
   6   2   8     2672.70     3086.79    278.62 o
   7   2   8     4120.51     2665.28    267.45 o
   8   2   8      161.24       79.15    101.18 o
  10   2   8       36.43       96.74    153.90 o
 -10   3   8     2612.58     1643.73    544.73 o
  -9   3   8      670.05      502.72    280.84 o
  -8   3   8      113.73       53.21     75.56 o
  -7   3   8     1232.42     1163.83     67.15 o
  -6   3   8       45.38       57.89     46.17 o
  -5   3   8     4069.55     4401.40    404.82 o
  -4   3   8    14961.54    14275.40    655.06 o
  -3   3   8    17040.44    18338.89    805.91 o
  -2   3   8      127.07      279.89     56.96 o
  -1   3   8    23092.34    21614.98   1160.90 o
   0   3   8    29265.40    26839.95   1378.42 o
   1   3   8      408.94      426.83     80.04 o
   2   3   8    32476.60    30690.39   1162.80 o
   3   3   8    44933.82    45064.41   1407.85 o
   4   3   8    17646.05    19197.48    711.22 o
   5   3   8    14168.20    13978.93    401.52 o
   6   3   8    10629.20    11289.80    518.85 o
   7   3   8    10320.20    11417.13    422.50 o
   8   3   8     1098.11     1008.64    151.97 o
  10   3   8      438.41      583.33    147.79 o
 -10   4   8     1175.18      860.28    118.52 o
  -9   4   8     2067.69     1964.80    184.56 o
  -8   4   8     1327.38     1340.58    103.14 o
  -7   4   8     5269.34     5925.36    216.59 o
  -6   4   8     7309.91     7781.75    218.97 o
  -5   4   8     5776.04     5587.78    270.96 o
  -4   4   8       16.50      -21.19     38.93 o
  -3   4   8     6403.27     6119.40    202.75 o
  -2   4   8     7613.98     7961.30    282.38 o
  -1   4   8    30152.12    29350.77    991.48 o
   0   4   8    18589.71    17090.73    554.51 o
   1   4   8    28312.58    27089.63    716.18 o
   2   4   8     3050.50     2762.37    102.14 o
   3   4   8     4404.13     4088.83    226.18 o
   4   4   8      629.28      541.08    142.54 o
   5   4   8       31.92      165.48    114.38 o
   6   4   8     3450.10     3772.24    269.10 o
   7   4   8     3012.56     3128.07    288.81 o
   8   4   8     1942.21     1727.09    203.00 o
 -10   5   8      123.22      206.17    102.91 o
  -9   5   8     1316.51     1585.29    203.89 o
  -8   5   8       60.65      -90.04     90.04 o
  -7   5   8     2645.77     2967.61    193.31 o
  -6   5   8     7303.49     7000.81    736.38 o
  -5   5   8      106.26      115.00     58.88 o
  -4   5   8     6368.04     6005.26    519.41 o
  -3   5   8    19144.85    16183.85   1233.87 o
  -2   5   8     5512.70     5369.16    304.48 o
  -1   5   8    20462.62    20848.89    620.26 o
   0   5   8     1958.88     2124.22     85.83 o
   1   5   8      295.77      265.69     68.51 o
   2   5   8     2404.38     2491.56     96.50 o
   3   5   8     5723.75     5654.36    294.29 o
   4   5   8    14259.76    14644.12    358.44 o
   5   5   8    35812.89    37583.01   1568.12 o
   6   5   8     1576.82     1696.83    378.69 o
   7   5   8      622.33      606.73    106.71 o
   8   5   8     3303.10     3003.97    397.93 o
 -10   6   8        9.47      208.59    128.98 o
  -9   6   8    20229.15    24142.46    965.92 o
  -8   6   8       62.71      141.23     64.08 o
  -7   6   8    21656.42    24241.08   2889.86 o
  -6   6   8       41.60       85.18    102.21 o
  -4   6   8       96.71       91.56    104.65 o
  -3   6   8      544.65      549.58     80.88 o
  -2   6   8     1906.86     1978.22    142.12 o
  -1   6   8     8947.36     8898.10    542.68 o
   0   6   8      581.86      573.65     61.73 o
   1   6   8    14877.40    14305.75    670.31 o
   2   6   8        3.69      -28.22     71.06 o
   3   6   8     2159.77     2029.12     92.41 o
   4   6   8     1968.84     1908.77    237.32 o
   5   6   8       56.18      329.07    187.94 o
   6   6   8       75.29      -39.85     60.80 o
   7   6   8        5.86      196.07    157.14 o
   8   6   8      863.65      735.75    140.37 o
  -9   7   8      810.46     1192.82    198.90 o
  -8   7   8     6875.91     7605.87    602.58 o
  -7   7   8      167.44      149.69     80.59 o
  -6   7   8      816.11      677.70     99.88 o
  -5   7   8       17.35      -42.41     53.89 o
  -4   7   8     1798.31     1824.30    105.09 o
  -3   7   8     6017.51     6153.23    201.25 o
  -2   7   8     6247.28     6281.62    311.27 o
  -1   7   8     5174.62     5233.89    140.19 o
   0   7   8     1479.27     1531.30     98.09 o
   1   7   8        4.61      -41.91     63.45 o
   2   7   8     3012.68     1954.40    193.84 o
   3   7   8     1652.75     1847.01     85.16 o
   4   7   8     1317.46     1331.96    148.43 o
   5   7   8    18862.92    19366.36   1123.02 o
   6   7   8      147.72      -66.79    104.13 o
   7   7   8        7.23      122.97    111.94 o
   8   7   8      371.67      220.90    124.66 o
   9   7   8      130.97       72.32    272.23 o
  -9   8   8     5777.64     5981.94    672.14 o
  -8   8   8     1312.32     1017.33    238.33 o
  -7   8   8     9073.21     9149.30    732.32 o
  -6   8   8    12726.89    12231.51    916.13 o
  -5   8   8     6152.31     6707.67    204.49 o
  -4   8   8     2044.65     1947.57    351.00 o
  -3   8   8     1194.73     1026.34     58.12 o
  -2   8   8     8777.76     9280.11    495.95 o
  -1   8   8     5778.60     6124.14    182.10 o
   0   8   8     7095.79     6779.76    339.85 o
   1   8   8      600.48      604.93     75.58 o
   2   8   8      508.24      425.67    103.99 o
   3   8   8       37.89       94.86     51.42 o
   4   8   8     5118.41     8444.53    638.71 o
   5   8   8      978.82      759.30     83.69 o
   6   8   8      902.77      711.45    195.94 o
   7   8   8     1092.71      983.85    115.82 o
   8   8   8       62.31       19.47    144.28 o
  -8   9   8     2033.35     1828.50    196.69 o
  -7   9   8     3057.90     3484.21    418.33 o
  -6   9   8      418.10      388.59     61.15 o
  -5   9   8      754.72      756.52    276.70 o
  -4   9   8        0.22       58.07     64.84 o
  -3   9   8     3045.14     2794.12    248.47 o
  -2   9   8    15287.33    16082.42    500.85 o
  -1   9   8    14509.47    14348.47    434.71 o
   0   9   8    30821.36    30843.89    971.55 o
   1   9   8     1263.29     1153.15    154.34 o
   2   9   8    15890.66    16850.60    978.73 o
   3   9   8    19082.51     7284.82   1062.81 o
   5   9   8     3976.36     3979.21    249.20 o
   6   9   8     1675.21     1496.25    141.48 o
   7   9   8      900.70      465.75    166.61 o
  -8  10   8      114.59      426.24    243.02 o
  -7  10   8      404.48      249.79    247.93 o
  -6  10   8     1139.78      714.24    241.09 o
  -5  10   8      482.18      259.28    164.49 o
  -4  10   8     9137.42    10230.59    711.36 o
  -3  10   8    11717.99    11551.50    556.20 o
  -2  10   8     8710.44     9797.78    423.11 o
  -1  10   8      132.89      221.13     59.70 o
   0  10   8      194.59      182.80     64.16 o
   1  10   8     7306.65     7686.62    278.96 o
   2  10   8    10438.13     9972.92    548.00 o
   3  10   8      211.24      152.55     82.25 o
   4  10   8     9193.01     9412.56    563.97 o
   5  10   8     1139.83     1142.50    131.85 o
   6  10   8     2136.44     1922.25    232.88 o
   7  10   8     1038.11      928.98    131.30 o
  -7  11   8      523.73      314.24    138.88 o
  -6  11   8     2847.03     3021.47    326.32 o
  -5  11   8      689.82      761.27    122.90 o
  -4  11   8      216.49      238.52    184.28 o
  -3  11   8       23.34       -9.05     64.12 o
  -2  11   8     1220.55     1069.95    155.88 o
  -1  11   8       34.16       43.92     64.46 o
   0  11   8    10794.72    11653.00    599.87 o
   1  11   8       30.92       32.31     59.07 o
   2  11   8    24408.38    27440.71    899.69 o
   3  11   8       33.94      -50.60     69.03 o
   4  11   8        0.66       10.92     97.40 o
   5  11   8      117.56      109.75    103.08 o
   6  11   8      259.09      405.93    178.70 o
   7  11   8      934.98      989.23    158.96 o
  -6  12   8     4118.60     5163.27    616.14 o
  -5  12   8     3511.79     3476.69    589.14 o
  -4  12   8    10528.00    11370.47    689.51 o
  -3  12   8     5415.04     5988.12    473.78 o
  -2  12   8      962.92      845.15    190.76 o
  -1  12   8     1358.71     1417.83    159.77 o
   0  12   8      282.44      210.03     71.99 o
   1  12   8     1424.09     1471.03    225.15 o
   2  12   8     2940.36     2818.98    168.22 o
   3  12   8       78.03      236.81    114.23 o
   4  12   8      108.44      185.42    150.54 o
   5  12   8      809.94      560.94    174.43 o
   6  12   8      141.37      306.65    147.41 o
  -6  13   8     2771.93     2798.43    422.71 o
  -5  13   8     1020.17     1178.88    191.67 o
  -4  13   8      285.79      331.99     93.21 o
  -3  13   8      149.71       -4.93    146.37 o
  -2  13   8       41.11      174.16    113.66 o
  -1  13   8     1220.31     1228.85    226.84 o
   0  13   8      395.18      336.00    100.06 o
   1  13   8      302.54      316.71     75.73 o
   2  13   8     1165.14     1218.34    128.31 o
   3  13   8        3.60     -136.97    136.97 o
   4  13   8      431.13      447.30    145.67 o
   5  13   8      852.46      601.22    142.60 o
  -5  14   8      159.01      344.55    199.91 o
  -4  14   8     3225.32     2993.97    430.85 o
  -2  14   8     1390.95     1515.97    165.27 o
   1  14   8     2169.56     2399.05    191.34 o
   2  14   8      797.85      794.29    138.57 o
   3  14   8      485.07      282.49    122.73 o
   4  14   8      336.22      367.88    175.25 o
   1  15   8       72.89       87.96    140.11 o
   2  15   8     1195.89     1383.19    214.64 o
  -9   0   9     2177.94     2799.66    303.22 o
  -7   0   9      178.87      340.74    103.96 o
  -5   0   9    14464.09    14929.70    542.66 o
  -3   0   9       43.60       60.84     77.18 o
  -1   0   9     2416.69     2607.93    186.31 o
   1   0   9    24367.62    22375.63   2864.32 o
   3   0   9      332.87      278.66     59.77 o
   5   0   9     2469.92     2515.69    132.51 o
   7   0   9    20496.41    20558.78   1811.74 o
   9   0   9      354.39      189.51    135.96 o
 -10   1   9      305.47      299.81    105.89 o
  -9   1   9     1976.56     2103.24    134.00 o
  -8   1   9      359.49      218.12     51.54 o
  -7   1   9    15958.51    16999.24   1865.28 o
  -6   1   9     2116.11     2458.22    170.99 o
  -5   1   9    51083.82    54886.11   2780.84 o
  -4   1   9    22764.25    22050.82   1322.15 o
  -3   1   9     1380.19     1408.57     79.21 o
  -2   1   9       50.00      143.92     46.46 o
  -1   1   9      145.53      110.11     24.01 o
   0   1   9        5.74       51.30     38.23 o
   1   1   9    18150.28    17856.34    474.01 o
   2   1   9    10667.12    10009.48    987.92 o
   3   1   9     1605.61     1523.96     81.12 o
   4   1   9      652.55      687.99     48.59 o
   5   1   9     5440.85     5867.83    437.68 o
   6   1   9      446.02      615.96     58.76 o
   7   1   9     1490.18     1335.44    156.61 o
   8   1   9      883.72     1005.04    128.46 o
   9   1   9     1510.05     1343.90    337.70 o
  10   1   9       66.95       53.05    143.13 o
 -10   2   9      707.34      727.58    185.02 o
  -9   2   9       48.44      193.81    183.91 o
  -8   2   9       18.70       70.06     57.73 o
  -7   2   9      714.03      579.26     98.76 o
  -6   2   9     1931.25     1685.78    109.34 o
  -5   2   9      333.57      348.45     85.20 o
  -4   2   9    15882.23    17597.10    994.20 o
  -3   2   9      893.71     1006.12     73.74 o
  -2   2   9     9174.13     9484.99    327.42 o
  -1   2   9     9557.75     9035.19    305.92 o
   0   2   9    23718.96    24540.27    634.96 o
   1   2   9    19620.85    18309.18   1247.61 o
   2   2   9    23955.97    23847.50   1510.22 o
   3   2   9     1384.23     1369.45     75.44 o
   4   2   9      700.66      810.92    125.59 o
   5   2   9     7375.33     7527.10    260.01 o
   6   2   9    22036.47    23606.24    840.94 o
   7   2   9    17102.18    18356.34   1582.81 o
   8   2   9        1.10      -46.79     46.79 o
   9   2   9      598.23      363.72    407.59 o
 -10   3   9       10.31     -100.12    100.12 o
  -9   3   9       72.84      -43.11    146.37 o
  -8   3   9     4737.58     4983.61    403.62 o
  -7   3   9       74.88      165.30    139.24 o
  -6   3   9     2259.37     2321.96     99.54 o
  -5   3   9     3793.52     3901.93    249.08 o
  -4   3   9    22049.82    22379.42    848.42 o
  -3   3   9     5243.06     4973.21    320.42 o
  -2   3   9    13378.60    12339.88    491.60 o
  -1   3   9    24719.87    23685.63    715.46 o
   0   3   9    24388.21    23186.47   1401.93 o
   1   3   9    24708.88    23538.70    671.37 o
   2   3   9     1115.40     1508.59    171.21 o
   3   3   9    23904.81    24100.66    932.06 o
   4   3   9     6245.29     5893.21    395.00 o
   5   3   9      103.18       68.12     66.58 o
   6   3   9     8178.83    10177.10    673.09 o
   7   3   9      579.29      689.21    232.95 o
   8   3   9     2414.52     2012.29    269.38 o
   9   3   9      125.81      137.50    116.10 o
  -9   4   9      245.03      396.98    105.37 o
  -8   4   9      762.57      805.11     91.54 o
  -7   4   9    12356.29    12616.21    557.53 o
  -6   4   9      215.67      270.07     50.20 o
  -5   4   9      170.75       62.93     88.32 o
  -4   4   9     4011.52     4093.22    193.08 o
  -3   4   9      736.06      667.66    116.21 o
  -2   4   9    12147.64    10959.03    366.23 o
  -1   4   9       32.77       58.82     47.17 o
   0   4   9     3378.11     3022.66    452.41 o
   1   4   9      282.44      361.33     40.83 o
   2   4   9    44127.57    42297.55   4330.88 o
   3   4   9    10498.12    11262.59    475.81 o
   4   4   9    42291.84    44242.57   1452.97 o
   5   4   9     4879.56     5096.27    344.66 o
   6   4   9     1930.38     2072.11    224.73 o
   7   4   9      377.75      237.06    154.57 o
   8   4   9     1752.83     1871.27    153.94 o
   9   4   9     2198.38     2554.38    195.91 o
 -10   5   9     4099.35     4438.55    439.58 o
  -9   5   9       56.25      -13.08    116.27 o
  -8   5   9     5958.86     7055.72    283.55 o
  -7   5   9     1989.04     1766.49    157.36 o
  -6   5   9       10.01        2.88     43.35 o
  -5   5   9      782.63      873.16     83.49 o
  -4   5   9     3678.77     4907.77    666.89 o
  -3   5   9     9854.48    10471.43    426.02 o
  -2   5   9    51501.61    55619.15   4157.58 o
  -1   5   9    74824.17    74243.38   4504.30 o
   0   5   9      650.45      530.20    111.33 o
   1   5   9       79.27      -85.18     85.18 o
   2   5   9     1816.92     1854.31     83.80 o
   3   5   9      134.76      206.39     59.79 o
   4   5   9    10066.06     9773.22    567.15 o
   5   5   9        4.21       98.65     44.89 o
   6   5   9     6784.06     7457.36    800.06 o
   7   5   9     3348.77     3524.67    782.92 o
   8   5   9      170.36       44.38     94.68 o
   9   5   9     4862.72     4567.05    371.29 o
  -9   6   9      496.17      534.23     97.88 o
  -8   6   9    22120.54    20701.09   3192.26 o
  -7   6   9     1738.88     1515.15    102.75 o
  -6   6   9     6557.82     6433.98    311.09 o
  -5   6   9     1053.25     1142.95     66.98 o
  -4   6   9     7747.79     7898.50    289.53 o
  -3   6   9      428.97      475.73     67.83 o
  -2   6   9       42.85      127.87     42.41 o
  -1   6   9      775.64      758.92     76.96 o
   0   6   9      863.58      727.85     79.10 o
   1   6   9      392.64      435.14     56.17 o
   2   6   9     5009.37     4851.15    242.60 o
   3   6   9       59.88       54.01     47.79 o
   4   6   9     9877.70     9566.53    459.21 o
   5   6   9     1283.34      869.10    268.91 o
   6   6   9     1147.96      989.65     83.32 o
   8   6   9      276.93      185.90    141.42 o
   9   6   9        2.35       -8.67    280.20 o
  -9   7   9      822.29      876.71     77.37 o
  -8   7   9     9513.88    10936.88    631.92 o
  -7   7   9     2248.36     2172.57    163.07 o
  -6   7   9       14.07      289.09     83.20 o
  -5   7   9      525.18      345.00    102.25 o
  -4   7   9     7650.76     7992.99    333.22 o
  -3   7   9     1094.84     1209.17     94.67 o
  -2   7   9    35458.12    34984.52   2013.11 o
  -1   7   9     6511.27     6476.17    244.68 o
   0   7   9       31.39       75.76     75.31 o
   1   7   9     1067.49     1156.41    144.36 o
   2   7   9     1823.80     1902.84    191.52 o
   3   7   9     4453.29     5013.53    157.25 o
   4   7   9     7782.08     8385.16    254.92 o
   5   7   9     1777.41     1743.80    113.11 o
   6   7   9      169.88      364.52    209.83 o
   7   7   9      189.51      219.39    164.46 o
   8   7   9       95.53       39.29    168.97 o
  -9   8   9     3829.30     3711.92    304.16 o
  -8   8   9     1223.02     1341.17    237.62 o
  -7   8   9      840.34      683.43    129.19 o
  -6   8   9     2577.47     2128.34    155.74 o
  -5   8   9     1045.98      832.50    116.31 o
  -4   8   9     4781.22     4819.72    380.98 o
  -3   8   9    14060.48    14551.85    672.65 o
  -2   8   9     9983.25    10300.24    577.50 o
  -1   8   9     3273.65     3317.04    126.50 o
   0   8   9     4944.78     5138.79    229.14 o
   1   8   9      572.42      500.43     86.84 o
   2   8   9     4130.15     4272.99    186.29 o
   3   8   9      903.95      980.48     90.84 o
   4   8   9     4214.99     4261.86    262.24 o
   5   8   9     2307.73     2254.96    122.45 o
   6   8   9        4.63      -77.69    129.85 o
   7   8   9       23.86      -65.81    211.72 o
   8   8   9     5366.72     5633.08    584.82 o
  -8   9   9     1465.04     1799.44    167.15 o
  -7   9   9      120.36      196.21     84.14 o
  -6   9   9     4649.07     4450.15    276.59 o
  -5   9   9      160.33       64.24     88.42 o
  -4   9   9     4464.14     4613.95    249.70 o
  -3   9   9     2348.59     2395.82    215.24 o
  -1   9   9     8318.19     8574.33    389.31 o
   0   9   9    24281.82    25115.69   1097.99 o
   1   9   9    20178.76    21440.58    920.00 o
   2   9   9     2092.92     1609.12    182.81 o
   3   9   9    31240.76    35669.99   2073.57 o
   4   9   9     3159.29     3051.29    136.35 o
   5   9   9     6165.33     6244.95    347.42 o
   6   9   9     2504.20     2516.98    216.65 o
   7   9   9      384.79      347.89    123.27 o
   8   9   9      874.61     1050.06    210.78 o
  -7  10   9      562.14      514.34    170.06 o
  -6  10   9       23.09       -9.19    136.71 o
  -5  10   9       26.42       63.04     63.84 o
  -4  10   9     2621.15     2673.12    221.48 o
  -3  10   9     2914.22     2928.18    314.09 o
  -2  10   9      211.46      176.75     78.01 o
  -1  10   9    11356.53    11282.87    495.48 o
   0  10   9       10.18       88.61     53.00 o
   1  10   9    16985.44    17865.93    742.52 o
   2  10   9     5426.53     5859.20    221.64 o
   3  10   9       27.08       13.72    128.46 o
   4  10   9     1931.18     1689.32    140.94 o
   5  10   9     7927.47     7966.28    368.02 o
   6  10   9     7456.33     8149.41    679.63 o
   7  10   9     6132.73     6850.72    507.28 o
  -7  11   9      568.36      182.73    176.31 o
  -6  11   9      117.23       52.15    143.94 o
  -5  11   9     5258.29     6192.18    601.87 o
  -4  11   9     8192.84     8932.41    566.67 o
  -3  11   9        6.20      296.26    167.39 o
  -1  11   9      105.51      160.91     73.84 o
   0  11   9       15.11      193.85     89.78 o
   1  11   9    13011.79    13605.03   1310.26 o
   2  11   9     5038.32     5291.19    327.06 o
   3  11   9     4233.99     3967.45    403.72 o
   4  11   9      171.57      425.22    180.45 o
   5  11   9     2124.46     2351.98    312.25 o
   6  11   9      465.63      343.30    104.18 o
  -6  12   9     1989.20     1660.99    323.86 o
  -5  12   9     3270.30     2943.68    234.43 o
  -4  12   9     1854.41     1403.72    248.16 o
  -3  12   9      127.33      254.98    136.39 o
  -2  12   9      782.38      642.78    124.52 o
  -1  12   9     1263.17     1286.03    180.41 o
   0  12   9      105.49      161.07     84.95 o
   1  12   9     1508.84     1521.47    111.26 o
   2  12   9     1149.16      952.57    197.96 o
   3  12   9       59.06      -74.50     79.34 o
   4  12   9     1834.84     2124.83    156.95 o
   5  12   9       54.89       61.49    122.59 o
   6  12   9     1068.45     1010.66    166.34 o
  -5  13   9     8155.93     7821.54    911.67 o
  -4  13   9     1427.04     1614.46    194.85 o
  -3  13   9     1987.98     2033.10    188.66 o
  -2  13   9      642.80      466.38    189.89 o
  -1  13   9       13.55      -37.29    109.68 o
   0  13   9     1355.78     1410.05    109.12 o
   1  13   9     3072.24     2925.21    209.81 o
   2  13   9       22.16      -89.74    103.37 o
   3  13   9       38.61      116.47    108.43 o
   4  13   9      231.62      489.55    180.10 o
   5  13   9      192.94      200.80    351.16 o
  -4  14   9      130.27       91.79    158.54 o
  -3  14   9       31.11      -12.52    150.88 o
  -2  14   9     1228.57     1227.40    169.43 o
  -1  14   9     1005.97      671.71    178.45 o
   0  14   9     1318.88     1612.63    206.32 o
   1  14   9      756.24      527.70    124.72 o
   2  14   9      469.37      609.24    222.90 o
   3  14   9      695.39      619.93    224.67 o
   4  14   9      913.29     1091.27    263.83 o
   0  15   9     1049.90     1241.85    181.93 o
   2  15   9        8.69      185.04    133.15 o
 -10   0  10     4105.88     4596.83    719.96 o
  -8   0  10    23351.26    29431.76   1979.59 o
  -6   0  10    20609.07    23320.35   1925.35 o
  -4   0  10     2720.65     2412.49    243.69 o
  -2   0  10    11388.10    12664.89    757.09 o
   0   0  10    53559.53    54454.71   2138.70 o
   2   0  10     2119.99     2016.33    103.24 o
   4   0  10     3446.35     3263.70    389.42 o
   6   0  10     6127.61     5853.38    361.09 o
   8   0  10     3207.51     3195.08    336.87 o
 -10   1  10      679.18      446.55    151.63 o
  -9   1  10      502.93      501.58     82.72 o
  -8   1  10     2600.13     1890.03    606.33 o
  -7   1  10     2642.21     2816.85    110.27 o
  -6   1  10    58419.96    63841.20   4688.23 o
  -5   1  10    10198.91    11080.59   1477.28 o
  -4   1  10    19585.10    19732.85    544.91 o
  -3   1  10    17682.38    16965.16    651.54 o
  -2   1  10     2459.05     2598.94    220.39 o
  -1   1  10     2187.70     2242.20    119.82 o
   0   1  10     2373.11     2852.69    101.84 o
   1   1  10      189.27      423.19     83.80 o
   2   1  10     1710.68     2006.52    131.52 o
   3   1  10     8434.05     8662.75    328.21 o
   4   1  10     2007.14     1895.64    115.53 o
   5   1  10     4905.34     4696.09    205.20 o
   6   1  10     4666.44     4980.82    203.21 o
   7   1  10      368.75      305.76     58.65 o
   8   1  10        2.94      -34.33    102.82 o
   9   1  10      280.95      315.02    182.54 o
 -10   2  10      675.72      533.15    125.55 o
  -9   2  10     1551.73      428.02    190.70 o
  -8   2  10     1047.92     1163.19    112.07 o
  -7   2  10      746.95      709.24    148.53 o
  -6   2  10     7133.10     6882.27    478.70 o
  -5   2  10     4594.72     4388.76    318.72 o
  -4   2  10    10348.87    10455.50    278.61 o
  -3   2  10     3421.23     3501.29    193.28 o
  -2   2  10     3285.40     3538.84    209.64 o
  -1   2  10     3355.19     3663.23    114.90 o
   0   2  10    52496.59    54596.47   1776.93 o
   1   2  10    42984.05    43829.58   1071.16 o
   2   2  10    33551.77    33413.29   1094.57 o
   3   2  10    14326.48    17709.79   2839.80 o
   4   2  10     1914.47     2231.00    218.35 o
   5   2  10     7673.78     8379.46    416.02 o
   6   2  10    20341.35    21290.37   2931.44 o
   7   2  10     1931.01     1999.61    161.09 o
   8   2  10     7268.08     7313.79    597.55 o
   9   2  10      206.62      260.07    170.71 o
 -10   3  10     1071.05     1140.29    173.93 o
  -9   3  10       10.59      -89.87     89.87 o
  -8   3  10     3066.18     3111.18    130.56 o
  -7   3  10       40.76       54.03     49.51 o
  -6   3  10      847.11      779.01     86.30 o
  -5   3  10     4018.04     4229.16    400.87 o
  -4   3  10     2701.17     2785.23    125.31 o
  -3   3  10     1319.42     1489.22     69.46 o
  -2   3  10      719.54      763.02    113.08 o
  -1   3  10    13561.99    15376.12   1367.97 o
   0   3  10    10549.19    11656.74    531.09 o
   1   3  10    27748.36    31956.30   1712.28 o
   2   3  10       34.66      128.31     47.94 o
   3   3  10     3401.16     3099.63    140.16 o
   4   3  10    36222.43    39371.79   2025.16 o
   5   3  10     4567.49     3701.91    718.32 o
   6   3  10     2739.07     3290.59    217.20 o
   7   3  10     7761.71     7436.90   3858.44 o
   8   3  10     2907.18     2715.10    175.57 o
   9   3  10     1873.25     1718.22    210.21 o
 -10   4  10      202.42      236.77    107.09 o
  -9   4  10       96.30      -86.92    121.68 o
  -8   4  10      328.78      341.18     86.29 o
  -7   4  10     2797.72     2945.63    117.41 o
  -6   4  10      318.37      144.48     79.17 o
  -5   4  10      144.60      238.17     92.14 o
  -4   4  10      220.15      256.67     49.27 o
  -3   4  10    14991.67    14452.78    532.17 o
  -2   4  10    37471.45    39296.71   1722.78 o
  -1   4  10    11981.47    11240.82    433.87 o
   0   4  10    13518.50    12784.19   1116.34 o
   1   4  10      102.02      195.48     48.94 o
   2   4  10    18285.52    17542.86    748.65 o
   3   4  10    36573.15    35344.72   1550.32 o
   4   4  10     5733.32     5393.40    194.36 o
   5   4  10    25544.66    27327.10   1111.96 o
   6   4  10     1912.48     2240.24    191.13 o
   7   4  10      364.74      825.17    180.12 o
   8   4  10       51.10     -116.12    116.12 o
   9   4  10     1393.43     1554.19    188.92 o
 -10   5  10     3705.58     4817.65    334.44 o
  -9   5  10     8794.37     8570.96    685.16 o
  -8   5  10     1600.44     1656.86    101.40 o
  -7   5  10     3578.13     4030.58    346.42 o
  -6   5  10     1706.09     2144.38    122.25 o
  -5   5  10      715.35      802.19    195.84 o
  -4   5  10     1859.26     2170.46    131.06 o
  -3   5  10     9458.98     9812.88    672.87 o
  -2   5  10    21521.06    21478.14   1040.12 o
  -1   5  10     2455.28     2471.68    158.46 o
   0   5  10    26506.96    23793.80   1070.98 o
   1   5  10       38.48      -31.37     63.08 o
   2   5  10     1367.97     1260.82     92.90 o
   3   5  10     4948.96     4663.10    511.77 o
   4   5  10     2263.18     2269.54    110.95 o
   5   5  10      208.24      188.64     84.29 o
   6   5  10       62.08       94.54     86.59 o
   7   5  10       60.40      194.34    142.54 o
   8   5  10     4815.07     6086.09    394.70 o
   9   5  10     6925.34     7839.03    611.30 o
  -9   6  10       11.57      282.20    120.31 o
  -8   6  10       96.88        5.41     79.30 o
  -7   6  10     5674.74     5791.06    413.57 o
  -6   6  10       17.42       39.36     83.03 o
  -5   6  10    10204.16    10484.63    523.95 o
  -4   6  10      121.75       16.68     50.40 o
  -3   6  10    43817.04    45534.71   2199.96 o
  -2   6  10      802.39      718.44    103.68 o
  -1   6  10      718.80      737.38     64.33 o
   0   6  10      979.59      907.43    135.36 o
   1   6  10      292.88      399.07     53.19 o
   2   6  10        1.79      -42.75     42.75 o
   3   6  10    10876.94    11973.65    556.51 o
   4   6  10     1950.24     1911.36    176.71 o
   5   6  10       48.04      121.67    114.90 o
   6   6  10      109.45       18.57     92.54 o
   7   6  10     1527.34     1693.89    195.57 o
   8   6  10        0.41     -163.60    184.95 o
   9   6  10      223.30      222.17    182.54 o
  -9   7  10    10773.51    10405.98    881.18 o
  -8   7  10     1292.65     1140.14    231.37 o
  -7   7  10     3643.81     4004.69    270.34 o
  -6   7  10       27.66        4.99     47.70 o
  -5   7  10      830.59      710.70    182.80 o
  -4   7  10      344.07      390.90     54.60 o
  -3   7  10     8194.04     8845.68    404.95 o
  -2   7  10      288.30      227.57     65.52 o
  -1   7  10      409.16      632.63    243.10 o
   0   7  10     2698.64     2587.38    111.37 o
   1   7  10     1528.45     1337.82     90.82 o
   2   7  10       41.00       22.99     64.34 o
   3   7  10      230.01      342.04    109.55 o
   4   7  10     1669.62     1551.81     77.86 o
   5   7  10      154.72      348.35     77.70 o
   6   7  10     1364.59     1078.71    256.06 o
   7   7  10       33.42     -121.22    259.35 o
   8   7  10     1674.10     1407.26    161.47 o
  -9   8  10       19.79       -0.65    177.33 o
  -8   8  10      867.72      698.09    198.96 o
  -7   8  10      162.04      248.97     64.19 o
  -6   8  10        8.53      -39.82     71.28 o
  -5   8  10     1929.76     1816.06    141.08 o
  -4   8  10       36.18      110.14     62.06 o
  -3   8  10    24406.01    24883.18   1572.98 o
  -2   8  10    16272.02    18674.80   2547.01 o
  -1   8  10    28722.57    30467.31    800.69 o
   0   8  10       58.22       56.48     47.58 o
   1   8  10      324.58      268.49     57.00 o
   2   8  10     3396.29     3307.00    184.53 o
   3   8  10     8847.22     9079.22    363.11 o
   4   8  10       50.97      104.02     75.35 o
   5   8  10     4160.99     3660.92    422.67 o
   6   8  10      147.95       77.66     77.93 o
   7   8  10      144.58      100.43    112.47 o
   8   8  10      163.75       94.22    149.15 o
  -8   9  10        0.54      201.33     86.99 o
  -7   9  10      826.50      917.56    186.78 o
  -6   9  10      216.26       74.36    123.74 o
  -5   9  10     1417.42     1426.54    105.48 o
  -4   9  10      878.10      739.53    129.21 o
  -3   9  10      678.25      716.85    112.31 o
  -2   9  10      539.91      566.55    129.38 o
  -1   9  10     1239.61     1325.80     91.47 o
   0   9  10      801.30      867.84     56.64 o
   1   9  10      962.32     1088.77    112.84 o
   2   9  10     2269.55     2583.45    161.39 o
   3   9  10      881.16      845.24    135.84 o
   4   9  10    12722.70    17527.69   2965.04 o
   5   9  10     2865.27     2961.30    159.13 o
   6   9  10     4487.69     4694.40    349.38 o
   7   9  10     3318.65     3234.11    271.73 o
  -7  10  10     1340.61     1052.82    255.72 o
  -6  10  10        0.96       50.76    148.10 o
  -5  10  10       83.15      198.89     78.36 o
  -4  10  10       66.64      -60.80     86.08 o
  -3  10  10       68.28      101.79     52.71 o
  -2  10  10      757.92      799.53    177.75 o
  -1  10  10     7936.14     8876.19    424.54 o
   0  10  10    16002.87    17594.95    573.68 o
   1  10  10     5441.87     5430.85    330.52 o
   2  10  10     7682.92     8501.82    376.85 o
   3  10  10     3273.68     3982.06    555.78 o
   4  10  10       91.00      117.06    124.00 o
   5  10  10     1600.33     1891.96    143.88 o
   6  10  10     2500.92     1931.08    170.70 o
   7  10  10       18.87       19.47    148.10 o
  -7  11  10        4.64      -58.75    175.91 o
  -6  11  10     4652.47     4672.20    450.77 o
  -5  11  10     7829.34     8044.71    745.87 o
  -4  11  10      320.45     -132.13    157.17 o
  -3  11  10     3081.10     3062.22    163.79 o
  -2  11  10      200.58       79.97    109.52 o
  -1  11  10       97.89       89.95     61.18 o
   0  11  10        5.78      -65.15     84.68 o
   1  11  10     1576.25     1565.42    281.20 o
   2  11  10     3382.94     3347.81    285.90 o
   3  11  10      159.63      183.06     65.98 o
   4  11  10      601.10      751.25    116.00 o
   5  11  10     4128.99     4979.97    696.52 o
   6  11  10     6049.81     5570.35    390.24 o
  -6  12  10     2582.34     2473.87    217.60 o
  -5  12  10     2330.18     2079.70    269.95 o
  -4  12  10     1177.21     1388.12    208.74 o
  -3  12  10      120.89      129.54     74.73 o
  -2  12  10      466.17      705.24    145.01 o
  -1  12  10     3592.65     4140.49    337.73 o
   0  12  10     5265.09     5518.22    230.04 o
   1  12  10     1622.14     1725.77    238.39 o
   2  12  10      240.32      414.79     82.65 o
   3  12  10      594.93      700.77    173.19 o
   4  12  10       40.04      181.01    190.17 o
   5  12  10       82.05      137.23    134.08 o
  -5  13  10        0.22        8.34    133.15 o
  -4  13  10     3726.48     4608.17    343.89 o
  -3  13  10      377.90      480.88     97.74 o
  -2  13  10       72.94     -147.76    147.76 o
  -1  13  10     1804.91     1359.44    176.11 o
   0  13  10      132.17       46.05     98.82 o
   1  13  10      960.60     1170.70    212.89 o
   2  13  10      184.41      150.90     98.34 o
   3  13  10      903.35      641.14    259.83 o
   4  13  10     1674.67     1693.11    167.95 o
  -4  14  10     1640.19     1549.06    362.41 o
  -2  14  10        0.09     -103.25    127.93 o
  -1  14  10       13.62      118.55    130.72 o
   0  14  10     3128.11     3075.80    255.30 o
   1  14  10     4321.63     4623.36    437.76 o
   2  14  10     2167.02     2212.44    270.46 o
   0  15  10      473.20      408.59    173.87 o
  -9   0  11     2762.23     2920.03    334.31 o
  -7   0  11    51181.01    59162.84   5966.50 o
  -5   0  11    24152.05    22693.04   1282.67 o
  -3   0  11     5064.44     4837.41    353.39 o
  -1   0  11    18058.64    17997.45    890.64 o
   1   0  11    36061.21    37904.85   1795.06 o
   3   0  11    11333.28    11372.29    889.40 o
   5   0  11      258.50      347.21     63.17 o
   7   0  11     5560.95     6582.60    338.02 o
   9   0  11      303.21      345.97    168.99 o
 -10   1  11      213.73       95.45     97.59 o
  -9   1  11      223.46      224.44     68.27 o
  -8   1  11      964.48      445.28    176.37 o
  -7   1  11      358.34      328.26    107.21 o
  -6   1  11     2541.65     2557.57    104.57 o
  -5   1  11     6273.19     6330.86    402.35 o
  -4   1  11     4983.24     4918.05    303.75 o
  -3   1  11     9153.82     8876.04    383.79 o
  -2   1  11      136.86       64.64     60.15 o
  -1   1  11    58480.84    61232.39   1715.60 o
   0   1  11    31058.99    30306.31   1102.42 o
   1   1  11     7336.65     7353.65    274.70 o
   2   1  11       25.45      -33.08     81.70 o
   3   1  11     2189.73     2228.48    186.92 o
   4   1  11      245.00      297.82     94.56 o
   5   1  11    16027.14    17503.75    619.45 o
   6   1  11        1.98       34.53     86.86 o
   7   1  11     6916.10     7752.84    320.15 o
   8   1  11      133.67      178.33     78.66 o
   9   1  11      488.80      543.34    238.03 o
 -10   2  11     1261.16      740.77    267.01 o
  -9   2  11      691.01      428.78    247.46 o
  -8   2  11     7646.87     8049.76    617.77 o
  -7   2  11     6226.07     6251.28    310.70 o
  -6   2  11     5045.21     4677.68    275.82 o
  -5   2  11     8804.65     8228.02    361.89 o
  -4   2  11     5169.35     5310.08    165.27 o
  -3   2  11     1190.44     1286.32    100.76 o
  -2   2  11     2086.19     1858.07    122.49 o
  -1   2  11     1888.91     2142.38     74.78 o
   0   2  11     7813.08     8058.06    283.39 o
   1   2  11    19189.88    19058.19    497.65 o
   2   2  11    33090.25    33264.54   1203.28 o
   3   2  11     6047.97     6530.98    266.10 o
   4   2  11       37.02       40.13     59.63 o
   5   2  11      566.71      595.79    123.12 o
   6   2  11     8683.39     8920.86    606.04 o
   7   2  11       27.28       73.18    100.75 o
   8   2  11      393.84      308.08    134.09 o
   9   2  11     2906.08     3038.59    541.85 o
  -9   3  11       31.59        3.03     54.09 o
  -8   3  11      181.50      307.70    119.60 o
  -7   3  11       16.38       28.91    133.85 o
  -6   3  11      286.16      234.77     73.02 o
  -5   3  11     7346.06     7957.96    391.50 o
  -4   3  11     1940.68     1926.17    106.57 o
  -3   3  11      313.94      323.21     61.55 o
  -2   3  11     2524.78     2685.02    111.61 o
  -1   3  11     5094.69     5199.05    236.99 o
   0   3  11     6554.30     6494.13    187.24 o
   1   3  11    33196.66    35330.93   1085.05 o
   2   3  11     8141.40     7833.57    598.89 o
   4   3  11    22501.60    23506.02   1027.46 o
   5   3  11    26936.45    29760.84   1284.13 o
   6   3  11       11.39      179.48     87.31 o
   7   3  11    17160.36    11633.41   5218.49 o
   8   3  11     6081.83     6834.65    526.58 o
   9   3  11     2236.12     2119.70    584.11 o
  -9   4  11      199.68       69.19    121.34 o
  -8   4  11      409.97      511.66    103.22 o
  -7   4  11        2.44       38.52     78.47 o
  -6   4  11     1180.44     1138.26    200.60 o
  -5   4  11     6417.52     6708.97    211.83 o
  -4   4  11     1126.07      999.95     88.62 o
  -3   4  11    11881.39    12968.69    778.35 o
  -2   4  11     7856.18     8534.75    329.83 o
  -1   4  11    23000.94    22500.42    612.25 o
   0   4  11      610.80      751.75     49.69 o
   1   4  11        8.49      -45.30     45.30 o
   2   4  11      318.52      305.32     56.46 o
   3   4  11     4789.64     4949.18    166.53 o
   4   4  11     6438.62     6535.86    306.91 o
   5   4  11     2814.01     2884.94    151.93 o
   6   4  11     5035.10     5360.05    352.37 o
   8   4  11     2897.21     3103.47    428.02 o
   9   4  11      940.94     1125.94    233.40 o
  -9   5  11     1224.28     1098.90    155.58 o
  -8   5  11     3320.48     3717.43    229.04 o
  -7   5  11     1053.60      982.37    148.73 o
  -6   5  11       74.53     -121.33    121.33 o
  -5   5  11     1491.45     1406.80    143.40 o
  -4   5  11     3564.99     3502.90    328.32 o
  -3   5  11      411.55      377.83    121.03 o
  -2   5  11     1038.81     1135.43     85.36 o
  -1   5  11     3658.59     3711.81    169.92 o
   0   5  11       94.14       99.05     54.49 o
   1   5  11     2444.88     2508.84    276.78 o
   2   5  11    25788.99    27286.40    990.98 o
   3   5  11     8429.24     8581.44    487.98 o
   4   5  11     4946.17     4667.17    389.28 o
   5   5  11     6823.12     6924.90    473.23 o
   6   5  11       58.82      143.32     96.21 o
   7   5  11      734.50     1081.00    166.95 o
   9   5  11     1692.14     1396.44    320.14 o
  -9   6  11     1531.71     1413.39    153.29 o
  -8   6  11      315.50      395.70     89.59 o
  -7   6  11       54.09      150.67     88.26 o
  -6   6  11     2625.26     2778.04    253.21 o
  -5   6  11        1.01      -53.87     56.39 o
  -4   6  11    58087.54    63540.63   3179.32 o
  -3   6  11      469.01      314.40    118.94 o
  -2   6  11    29514.11    29238.46   1340.59 o
  -1   6  11      979.44      933.11     73.06 o
   0   6  11      181.91      162.06     39.86 o
   1   6  11      741.57      694.77     86.66 o
   2   6  11      854.47      578.82     76.89 o
   3   6  11      904.83      765.87     92.55 o
   4   6  11     5013.88     5058.15    718.29 o
   5   6  11       80.26       57.93    162.35 o
   6   6  11     7370.22     8315.43   2422.59 o
   7   6  11      603.19      432.91    117.74 o
   8   6  11        9.24      293.41    146.71 o
  -9   7  11     1472.74     1510.47    180.77 o
  -8   7  11     5160.92     5535.84    479.16 o
  -7   7  11      162.81      212.20     50.98 o
  -6   7  11     6364.01     7256.87    382.22 o
  -5   7  11     3284.15     3403.61    270.92 o
  -4   7  11     6122.17     5785.67    281.53 o
  -3   7  11    17940.97    16718.88   1655.59 o
  -2   7  11      117.77      229.96     85.42 o
  -1   7  11     6197.94     6063.55    334.90 o
   0   7  11       76.82      163.35     55.02 o
   1   7  11      977.09      890.88     65.53 o
   2   7  11     9460.95     9963.34    357.28 o
   3   7  11     3010.19     3147.16    288.11 o
   4   7  11     1492.57     1479.59    128.53 o
   5   7  11      422.38      269.67     78.05 o
   6   7  11       47.18      -12.75     77.09 o
   7   7  11      463.67      511.55    200.48 o
   8   7  11     1388.21     1347.51    248.77 o
  -8   8  11       16.20       27.52    132.93 o
  -7   8  11      526.92      464.78    129.23 o
  -6   8  11     1791.58     2834.68    461.16 o
  -5   8  11     3550.85     3892.57    246.00 o
  -4   8  11     6453.37     6612.61    334.17 o
  -3   8  11     8158.26     8756.96    673.13 o
  -2   8  11     5220.36     5564.86    215.42 o
  -1   8  11    13869.15    13728.79    436.45 o
   0   8  11     1710.55     1697.16     83.24 o
   1   8  11     4290.77     4617.62    237.42 o
   2   8  11      189.57      239.43    125.78 o
   3   8  11     1811.30     2186.20    250.30 o
   4   8  11       67.18       18.27     66.29 o
   5   8  11     2773.43     3082.23    237.62 o
   6   8  11        7.96       52.93    132.44 o
   7   8  11      596.80      453.09    427.76 o
  -8   9  11      103.52       34.35    137.16 o
  -7   9  11      109.16      204.36    145.19 o
  -6   9  11      187.60       91.86     90.17 o
  -5   9  11       35.18      238.05     67.07 o
  -4   9  11      538.75      463.28    134.07 o
  -3   9  11      277.67      364.01    125.49 o
  -2   9  11     8000.92     7762.85    408.80 o
  -1   9  11       73.14      119.21     44.49 o
   0   9  11      339.41      218.48     85.00 o
   1   9  11      418.71      179.19     88.55 o
   2   9  11     3111.50     3033.69    146.81 o
   3   9  11    11244.92    13269.48   1537.68 o
   4   9  11    10101.84    10316.39    449.18 o
   5   9  11     5792.54     4353.18    943.27 o
   6   9  11      983.82      849.41    108.79 o
   7   9  11     6048.56     6115.69    530.63 o
  -7  10  11      684.83      936.59    212.15 o
  -6  10  11     2935.04     2809.54    415.49 o
  -5  10  11     1296.98      878.54    189.97 o
  -4  10  11     1526.26     1427.60     96.01 o
  -3  10  11       25.67     -153.73    234.49 o
  -2  10  11       29.48       71.83     49.24 o
  -1  10  11     2898.11     3129.77    235.33 o
   0  10  11     4634.35     4385.18    211.30 o
   1  10  11     8385.09     9275.72   1130.73 o
   2  10  11     8493.92     8774.14    400.41 o
   3  10  11     4790.60     4553.68    324.19 o
   4  10  11      741.01      834.18    111.28 o
   5  10  11     1014.84      893.69    164.71 o
   6  10  11      347.30       19.05    128.96 o
   7  10  11     1916.82     1679.21    270.07 o
  -6  11  11      120.72      -16.69    232.59 o
  -5  11  11     1214.29     1282.04    190.65 o
  -4  11  11     2920.69     2559.91    226.61 o
  -3  11  11      222.12      238.91     70.19 o
  -2  11  11     1128.40      902.83    177.09 o
  -1  11  11     2535.02     2379.49    193.01 o
   0  11  11     1341.19     1626.59    558.14 o
   1  11  11       56.16       -3.82    143.93 o
   2  11  11        1.52       27.53     77.13 o
   3  11  11     1100.39     1064.52    113.06 o
   4  11  11       14.31      -21.92    245.61 o
   5  11  11     5364.06     5402.47    311.82 o
   6  11  11       51.62      157.38    123.14 o
  -5  12  11     2457.66     1748.43    327.26 o
  -4  12  11      111.56      144.63    127.59 o
  -3  12  11        2.35     -130.37    130.37 o
  -2  12  11      226.87       91.44    124.48 o
  -1  12  11     7479.33     8225.62    493.75 o
   0  12  11     4280.47     4435.76    233.16 o
   1  12  11     7765.44     8279.52    438.43 o
   2  12  11     3499.69     3826.66    306.26 o
   3  12  11      796.80      726.00    105.76 o
   4  12  11      161.04      264.28    103.40 o
   5  12  11      167.60      265.87    103.85 o
  -5  13  11     2394.83     1607.97    270.84 o
  -4  13  11      100.44      -29.55    148.45 o
  -2  13  11       10.09     -134.89    134.89 o
  -1  13  11     6062.00     6417.84    525.86 o
   0  13  11     3230.95     3745.05    246.45 o
   1  13  11      309.77      340.38     96.78 o
   2  13  11       46.49     -174.87    174.87 o
   3  13  11       10.33      -47.28    193.64 o
   4  13  11       10.01       -5.93    211.33 o
  -3  14  11       52.23      196.43    146.36 o
  -1  14  11     1141.56     1011.29    217.08 o
   0  14  11      355.04       81.02    166.21 o
   1  14  11      372.05      264.27    169.34 o
   2  14  11      775.49      838.00    138.68 o
   3  14  11      107.06      148.69    166.53 o
 -10   0  12      289.74      789.98    165.16 o
  -8   0  12    11733.68    12994.73    853.42 o
  -6   0  12    41144.08    45486.34   2552.09 o
  -4   0  12     1445.69     1241.39    184.50 o
  -2   0  12     6360.91     6470.20    413.05 o
   0   0  12     2261.64     2175.20    188.56 o
   2   0  12     7287.36     7460.30    732.36 o
   4   0  12      831.15      903.78    118.11 o
   6   0  12      453.18      357.42     77.71 o
   8   0  12      204.91      156.11    131.43 o
  -9   1  12     4128.30     4456.44    402.00 o
  -8   1  12     6478.24     6743.93   1081.44 o
  -7   1  12      538.63      500.59    142.42 o
  -6   1  12      249.22      522.36    121.65 o
  -5   1  12     1747.39     1848.80     61.73 o
  -4   1  12      448.11      516.54     84.63 o
  -3   1  12     1357.19     1077.82    206.29 o
  -2   1  12    42356.51    41838.54   1897.75 o
  -1   1  12     6469.47     6609.47    241.77 o
   0   1  12    47064.38    49257.37   1856.17 o
   1   1  12    35118.86    34734.32    949.14 o
   2   1  12      193.47      213.86     54.22 o
   3   1  12     1422.63     1394.74     63.41 o
   4   1  12      385.10      364.94     64.63 o
   5   1  12      523.15      407.51     77.48 o
   6   1  12     5717.88     6139.67    221.03 o
   7   1  12     1824.47     1827.43    263.94 o
   8   1  12      800.02      954.50     86.53 o
   9   1  12      626.73      569.30    175.97 o
 -10   2  12     2135.75     2147.93    237.38 o
  -9   2  12     3695.97      931.00    465.50 o
  -8   2  12     7752.36     8411.61    635.40 o
  -7   2  12     6534.79     6589.77   1129.50 o
  -6   2  12       63.49      288.21    123.42 o
  -5   2  12       24.82      107.71     53.54 o
  -4   2  12     1504.93     1548.91     92.97 o
  -3   2  12     1091.23     1037.70     62.79 o
  -2   2  12        8.09      -22.56     35.09 o
  -1   2  12    11701.09    11324.96    356.88 o
   0   2  12    14251.67    14535.79    461.35 o
   1   2  12    12904.08    12651.48    404.85 o
   2   2  12     3764.50     3837.88    300.97 o
   3   2  12     2059.08     2091.01    171.87 o
   4   2  12     5453.77     5537.33    282.25 o
   5   2  12     8272.40     7909.72    749.81 o
   6   2  12    10555.93    10456.02    850.70 o
   7   2  12     6730.98     6443.69    969.96 o
   8   2  12      369.18      481.98     94.84 o
   9   2  12      205.33       85.05    156.80 o
 -10   3  12      189.21      260.41     99.44 o
  -9   3  12      328.19      405.83    129.42 o
  -8   3  12      914.45     1032.23     86.96 o
  -7   3  12      827.44      829.21    107.56 o
  -6   3  12     4773.03     4263.06    248.58 o
  -5   3  12       43.29      -55.90     55.90 o
  -4   3  12      149.93      240.93     58.57 o
  -3   3  12     2622.79     3099.42    294.50 o
  -2   3  12       12.47       26.26     60.07 o
  -1   3  12       13.18      -34.10     34.10 o
   0   3  12     3738.36     4058.74    213.40 o
   1   3  12    26345.92    27334.87    808.59 o
   2   3  12     3395.11     2891.79    130.65 o
   3   3  12    15659.21    15876.72    651.86 o
   4   3  12     5166.05     5171.14    272.33 o
   5   3  12    15326.09    16840.53    788.55 o
   6   3  12     1470.91     1272.66    172.61 o
   7   3  12      107.60      -72.32    181.14 o
   8   3  12     3534.59     3535.98    502.69 o
   9   3  12       14.40      117.51    141.84 o
  -9   4  12     2390.06     1699.97    288.26 o
  -8   4  12      325.68      348.71     58.36 o
  -7   4  12      268.26      409.44    153.34 o
  -6   4  12      517.51      543.46    101.44 o
  -5   4  12      636.58      489.96     65.25 o
  -4   4  12       11.71      -44.99     44.99 o
  -3   4  12     1416.24     1069.37    121.49 o
  -2   4  12    17217.26    15585.93   1054.68 o
  -1   4  12      431.80      358.56     67.16 o
   0   4  12     1069.93     1256.30     73.07 o
   1   4  12     1912.09     2044.06    145.94 o
   2   4  12     7502.36     7801.26    282.15 o
   3   4  12     1860.50     1833.45    129.29 o
   5   4  12     1356.36     1455.41    111.86 o
   6   4  12      984.82     1105.57    155.50 o
   7   4  12    12179.96    11880.97    783.42 o
   8   4  12     2844.54     3026.70    254.39 o
  -9   5  12      171.26      209.91     70.13 o
  -8   5  12      228.71      121.84     84.18 o
  -7   5  12     1137.46     1232.65    177.78 o
  -6   5  12     6782.27     6943.18    346.32 o
  -5   5  12    33583.23    35573.70   1599.17 o
  -4   5  12      178.92       97.84     86.06 o
  -3   5  12    12167.13    12444.01    974.01 o
  -2   5  12     1238.32     1278.10     97.37 o
  -1   5  12      587.14      624.95     88.00 o
   0   5  12       22.21       19.34     67.22 o
   1   5  12    10235.18    10779.27    444.92 o
   2   5  12     6195.76     6713.00    438.35 o
   3   5  12    26029.14    26811.30   1356.38 o
   4   5  12    17961.96    17520.98   1305.06 o
   5   5  12       30.27      -39.63    102.91 o
   6   5  12      100.80      224.34    135.60 o
   7   5  12        1.33       25.03    154.35 o
   8   5  12       11.76      -55.97    151.57 o
  -9   6  12     6796.44     6849.41    534.52 o
  -8   6  12      166.09      119.92    108.27 o
  -7   6  12      815.59      673.24    136.22 o
  -6   6  12     1692.80     2002.51    161.92 o
  -5   6  12     3793.59     4025.54    220.81 o
  -4   6  12     5948.22     5431.76    412.85 o
  -3   6  12    36201.64    39200.41   3607.92 o
  -2   6  12     3761.66     3413.27    176.46 o
  -1   6  12     4365.73     4192.14    150.63 o
   0   6  12      284.44      202.99     51.02 o
   1   6  12    18144.13    17312.97    920.66 o
   2   6  12      336.70      323.18     81.30 o
   3   6  12      139.77      159.59     85.53 o
   4   6  12      779.79      890.41     72.48 o
   5   6  12       91.89      103.82     81.40 o
   6   6  12      388.84      369.27    100.48 o
  -9   7  12       14.80     -112.62    112.62 o
  -8   7  12      919.70      940.20    200.70 o
  -7   7  12     1899.82     1608.27    223.11 o
  -6   7  12      837.34      883.57     92.01 o
  -5   7  12    38284.60    42355.32   1533.75 o
  -4   7  12     2817.68     2844.36    222.93 o
  -3   7  12    24122.79    24103.68   1833.76 o
  -2   7  12     6774.35     6917.07    409.90 o
  -1   7  12       22.52       33.03     71.78 o
   0   7  12     1636.65     1632.09    150.74 o
   1   7  12     9901.78     8924.85   1086.21 o
   2   7  12      332.32      417.71     82.58 o
   3   7  12    15313.53    16820.28    706.00 o
   4   7  12     9699.34     9629.94    411.13 o
   5   7  12      662.06      369.01    119.52 o
   6   7  12      115.26      114.30     83.57 o
   7   7  12      660.11      628.29    113.23 o
   8   7  12     1222.81     1006.09    213.95 o
  -8   8  12      180.82       -3.23    307.00 o
  -7   8  12      182.38       85.65     83.19 o
  -6   8  12      902.91      865.75    126.71 o
  -5   8  12     3755.83     3428.74    272.56 o
  -4   8  12     9546.60     9561.78    694.26 o
  -3   8  12     1370.73     1414.90    254.57 o
  -2   8  12     1518.65     1464.30     95.44 o
  -1   8  12     5319.65     5184.59    588.09 o
   0   8  12     4961.88     5205.47    246.92 o
   1   8  12     6379.98     6716.75    247.68 o
   2   8  12    18691.69    18436.55    992.43 o
   3   8  12    10053.47    10026.99    446.18 o
   4   8  12     3251.45     3207.32    301.65 o
   5   8  12      280.76      468.76    121.04 o
   6   8  12        3.65      -43.45     72.28 o
   7   8  12     1779.49     1887.61    212.63 o
  -8   9  12      544.55      461.47    253.51 o
  -6   9  12     3050.59     2857.89    251.13 o
  -5   9  12      531.83      457.31     95.90 o
  -4   9  12       33.59       -8.37    176.43 o
  -3   9  12     4108.85     3820.94    178.08 o
  -2   9  12     1710.42     1640.89    145.69 o
  -1   9  12       32.36       73.65     91.71 o
   0   9  12     1000.74     1080.61     88.13 o
   1   9  12    10298.30    10693.61    406.80 o
   2   9  12     1099.83     1083.29     98.32 o
   3   9  12     3002.47     2986.97    527.96 o
   4   9  12     7143.68     7339.74    732.23 o
   5   9  12     3973.49     4350.60    432.52 o
   6   9  12     4228.46     3618.81    627.71 o
  -7  10  12       51.87       75.09    154.71 o
  -6  10  12      663.30      725.83    239.28 o
  -5  10  12     2159.72     1909.91    166.66 o
  -4  10  12      596.48      466.05     78.12 o
  -3  10  12      514.89      336.41    123.80 o
  -2  10  12      143.76       73.16    101.91 o
  -1  10  12      705.25      393.94     70.42 o
   0  10  12       80.55      180.68     62.38 o
   1  10  12     1692.20     1488.00    102.14 o
   2  10  12     3172.03     3300.92    168.86 o
   3  10  12      116.85      198.48     71.81 o
   4  10  12     7408.23     6815.67    518.76 o
   5  10  12      694.91      619.23    103.36 o
   6  10  12     6064.35     6025.10    732.64 o
  -6  11  12       43.78     -181.48    181.48 o
  -5  11  12      667.86      654.73    135.08 o
  -4  11  12        9.15       36.85    175.56 o
  -3  11  12     1919.77     1889.03    198.75 o
  -2  11  12     4254.60     4061.52    472.74 o
  -1  11  12     3607.71     3482.07    244.44 o
   0  11  12     6842.24     7521.96    312.78 o
   1  11  12    12945.73    13981.13   1067.69 o
   2  11  12      261.24      265.08     78.12 o
   3  11  12     2398.62     2250.65    154.29 o
   4  11  12       30.70      -78.66     92.52 o
   5  11  12       28.02       48.39    128.47 o
   6  11  12     5746.00     5222.91    652.21 o
  -5  12  12       65.32     -123.42    213.81 o
  -4  12  12     2037.29     1702.43    182.74 o
  -3  12  12       86.49      -83.44     87.61 o
  -2  12  12     1138.03     1349.83    263.36 o
  -1  12  12     1657.00     1496.80    254.05 o
   0  12  12     2780.30     2925.94    180.31 o
   1  12  12     2082.77     2043.72    308.42 o
   2  12  12       36.75      -60.74    200.94 o
   3  12  12      170.85      235.25     80.64 o
   4  12  12     1535.51     1577.74    194.52 o
   5  12  12      753.47      392.74    141.53 o
  -3  13  12       28.92      212.76    116.81 o
  -2  13  12    11611.93    14824.52    831.07 o
  -1  13  12        1.31      -59.45    123.41 o
   0  13  12     7377.65     8160.33    607.63 o
   1  13  12      267.87      463.49    141.51 o
   2  13  12      238.99      193.93    126.38 o
   3  13  12      395.60      360.07    124.32 o
   4  13  12      405.48       31.64    196.81 o
  -3  14  12      766.37      902.85    172.33 o
  -2  14  12     1092.39      761.82    197.93 o
   1  14  12        6.80      -44.15    156.79 o
  -9   0  13      895.20      788.54    161.74 o
  -7   0  13     5406.40     5721.91    766.32 o
  -5   0  13     7066.81     7417.43    412.50 o
  -3   0  13    92943.88    79463.57   4193.95 o
  -1   0  13    39061.00    36766.59   1729.28 o
   1   0  13     3650.88     3963.56    285.78 o
   3   0  13    11809.63    11711.74    864.23 o
   5   0  13    15858.47    16207.16    989.23 o
   7   0  13     3884.17     4754.54    537.08 o
   9   0  13     1480.18     1535.80    267.56 o
 -10   1  13     2601.03     2455.58    273.65 o
  -9   1  13     7685.71     6161.21   1547.55 o
  -8   1  13     4053.75     4403.53   1019.85 o
  -7   1  13    15285.49    17411.88    765.40 o
  -6   1  13       13.28       80.86     31.11 o
  -5   1  13       12.54      123.63     60.26 o
  -4   1  13       91.22      146.55     54.09 o
  -3   1  13    15403.68    15840.30    634.98 o
  -2   1  13     3615.87     3441.59    116.78 o
  -1   1  13    67591.95    70791.77   2056.26 o
   0   1  13    13646.06    13301.74    445.16 o
   1   1  13     5554.27     5692.41    168.48 o
   2   1  13     2970.07     2757.24     90.33 o
   3   1  13      905.81      866.83     59.31 o
   4   1  13     4875.54     4909.58    148.21 o
   5   1  13      590.84      673.55     94.66 o
   6   1  13      127.66       29.23     53.77 o
   7   1  13      190.62      362.00     78.71 o
   8   1  13      608.40      566.48    193.44 o
   9   1  13      242.49      318.90    138.02 o
  -9   2  13     1033.09     1008.06    202.05 o
  -8   2  13     6139.54     7140.19   1131.86 o
  -7   2  13     2694.34     2319.48    222.56 o
  -6   2  13       16.37      -32.41     32.41 o
  -5   2  13     3140.21     3502.93    121.95 o
  -4   2  13     6112.18     6051.56    510.10 o
  -3   2  13     1843.06     1817.98    128.16 o
  -2   2  13      247.52      106.97     63.51 o
  -1   2  13     8192.62     7823.71    266.56 o
   0   2  13     4316.31     3916.66    215.79 o
   1   2  13     4460.84     3709.16    510.85 o
   2   2  13      304.41      301.62     52.19 o
   3   2  13     8055.47     8549.88    563.14 o
   4   2  13     1810.26     1814.34    166.99 o
   5   2  13     7121.60     6801.49    307.28 o
   6   2  13    14899.58    16561.47    825.06 o
   7   2  13     1654.01     1621.46    128.49 o
   8   2  13     1221.54     1316.68    237.94 o
   9   2  13      419.64      -20.86    178.38 o
  -9   3  13     6065.58     6489.21    538.63 o
  -8   3  13      964.03     1181.49    173.06 o
  -7   3  13     2665.02     2527.16    163.95 o
  -6   3  13      168.55      183.86     60.17 o
  -5   3  13        9.04      121.87     57.32 o
  -4   3  13      429.95      421.25     63.11 o
  -3   3  13    20745.38    22139.25   1036.06 o
  -2   3  13       47.76       78.22     63.73 o
  -1   3  13      613.86      665.63     61.19 o
   0   3  13    19808.30    18707.21    628.01 o
   1   3  13      333.26      412.83     95.71 o
   2   3  13      172.32      338.78     85.36 o
   3   3  13     2519.79     2701.08    134.09 o
   4   3  13     7317.91     7979.86    519.09 o
   5   3  13      689.01      829.21    128.35 o
   6   3  13     7034.71     4370.32   1443.75 o
   7   3  13       56.11      299.32    110.99 o
   8   3  13     1946.92     2038.89    137.90 o
  -9   4  13        6.79     -107.42    137.67 o
  -8   4  13     1081.46      734.38    134.28 o
  -7   4  13     1090.06     1024.76    106.48 o
  -6   4  13       34.54      102.79     71.05 o
  -5   4  13      200.48      224.16     72.90 o
  -4   4  13     1280.54     1614.10    174.70 o
  -3   4  13      272.29      396.41    104.32 o
  -2   4  13     4616.96     4492.85    294.60 o
  -1   4  13     1059.34     1020.96    213.49 o
   0   4  13     2121.45     2403.27    135.25 o
   1   4  13     1328.73     1531.33    131.39 o
   2   4  13    15044.06    14462.16   1239.05 o
   3   4  13    28641.50    28167.86   1249.13 o
   4   4  13     5328.07     6130.22    313.49 o
   5   4  13     3016.85     3299.96    189.94 o
   6   4  13     1483.98     1442.85    130.58 o
   8   4  13     7072.73     6975.80    933.65 o
  -9   5  13      293.76      456.83    125.32 o
  -8   5  13        2.58      -17.27     85.35 o
  -7   5  13     5111.94     4875.72    261.32 o
  -6   5  13     6407.61     6220.35    434.32 o
  -5   5  13     4415.75     4613.02    242.63 o
  -4   5  13    28086.29    27300.27   2602.44 o
  -3   5  13     6449.00     7338.66    693.14 o
  -2   5  13     1861.95     1780.45    109.08 o
  -1   5  13     2754.93     2789.60    195.41 o
   0   5  13     1177.15     1076.72    213.16 o
   1   5  13      775.52      577.71     88.94 o
   2   5  13     3610.43     3616.86    146.29 o
   3   5  13    12777.58    12500.29    946.65 o
   4   5  13      537.49      232.03    131.81 o
   5   5  13     4083.17     4101.85    309.51 o
   6   5  13      709.01      700.49    179.12 o
   7   5  13      456.54      706.27    139.79 o
  -9   6  13      362.81       15.94    113.50 o
  -8   6  13       47.69        4.00    185.30 o
  -7   6  13      120.78      270.57    103.27 o
  -6   6  13    12689.50    13545.42    581.48 o
  -5   6  13      716.79      547.07     72.59 o
  -4   6  13     5353.64     6101.91    490.81 o
  -3   6  13        8.55      -61.95     75.77 o
  -2   6  13     1830.93     1994.86    426.70 o
  -1   6  13      176.60      216.92     62.09 o
   0   6  13    24125.01    24308.35   1077.05 o
   1   6  13      507.28      220.15    118.60 o
   2   6  13    40509.71    44621.13   3402.88 o
   3   6  13     3918.29     3915.94    225.68 o
   4   6  13      715.60      686.09     67.62 o
   5   6  13       95.31      -24.94    111.25 o
   6   6  13      801.22     1114.08    158.61 o
   7   6  13      682.32      441.00    166.94 o
   8   6  13     4432.69     4460.44    499.09 o
  -8   7  13        2.04      225.72     83.88 o
  -7   7  13      536.34      402.42    110.06 o
  -6   7  13     7285.86     7985.23    376.53 o
  -5   7  13     7544.19     8132.99    442.39 o
  -4   7  13    32147.31    35502.06   2844.94 o
  -3   7  13      824.07      836.65    158.63 o
  -2   7  13     8278.63     8215.58    555.09 o
  -1   7  13      266.18      157.63    100.10 o
   0   7  13     2954.44     3003.79    170.00 o
   1   7  13     9273.48    10225.98    567.37 o
   2   7  13     1605.68     1536.36    143.77 o
   3   7  13      108.70      -36.70     75.00 o
   4   7  13       50.64       40.88     68.46 o
   5   7  13     1073.63     1028.37    122.60 o
   6   7  13       62.81       99.56    123.61 o
   7   7  13      126.00      -42.07    188.44 o
  -8   8  13       30.93      251.70    226.67 o
  -7   8  13     2778.93     3551.98    324.55 o
  -6   8  13      448.65      397.70     86.72 o
  -5   8  13     1998.50     2045.51    147.32 o
  -4   8  13      982.46      600.11    169.07 o
  -3   8  13       76.95      -90.77     90.77 o
  -2   8  13     1556.85     1255.44    160.80 o
  -1   8  13      317.38      314.49     79.97 o
   0   8  13     4860.42     5184.31    227.37 o
   1   8  13       20.98      254.47     67.83 o
   2   8  13    12762.54    11741.74    888.18 o
   3   8  13    11040.78    11865.58    695.14 o
   4   8  13     8247.56     7597.32    477.57 o
   5   8  13     1134.88     1268.03    130.64 o
   6   8  13      504.57      181.53    169.01 o
   7   8  13     5197.55     6001.43   1039.79 o
  -7   9  13     1224.34     1179.45    157.93 o
  -6   9  13     3847.33     3244.29    495.53 o
  -5   9  13      786.26      841.20     94.58 o
  -4   9  13      247.74     -160.29    160.29 o
  -3   9  13      101.04      126.55    113.69 o
  -2   9  13      333.65      270.82     57.55 o
  -1   9  13      284.73      577.06    300.75 o
   0   9  13      530.82      446.43     74.76 o
   1   9  13     3584.43     3609.33    146.97 o
   2   9  13     2939.26     2737.69    537.18 o
   3   9  13       11.10      174.64    142.19 o
   4   9  13       20.11      167.78    114.55 o
   5   9  13       12.46      -64.98    104.63 o
   6   9  13     1505.99      937.00    149.08 o
  -7  10  13       10.01      255.17    217.97 o
  -6  10  13       53.14      131.07    175.91 o
  -5  10  13      330.06      460.60    123.83 o
  -3  10  13      167.69       89.62    156.28 o
  -2  10  13     1323.38     1415.60    231.57 o
  -1  10  13      188.41       76.21     45.94 o
   0  10  13      748.92      460.48     93.21 o
   1  10  13       37.99      148.11     91.70 o
   2  10  13      566.48      907.62    106.87 o
   3  10  13      263.01       98.82    125.70 o
   4  10  13     2773.53     2347.54    357.65 o
   5  10  13     9083.41     8882.62    595.70 o
   6  10  13     4174.35     3430.11    374.66 o
  -6  11  13      593.02      262.56    258.39 o
  -4  11  13       16.40      -81.35    115.77 o
  -3  11  13      127.43       92.83    169.66 o
  -2  11  13      115.07      199.91    128.99 o
  -1  11  13     8329.37     9352.43    449.78 o
   0  11  13     7867.23     8026.16    312.29 o
   1  11  13       12.43      -22.21     84.55 o
   2  11  13     1773.29     1810.84    112.59 o
   3  11  13      193.58      279.54    171.06 o
   4  11  13      262.58      184.13    161.33 o
   5  11  13       42.54      142.19    192.60 o
  -5  12  13     1186.96      356.23    212.90 o
  -4  12  13     1771.61     1634.26    190.71 o
  -3  12  13     8235.39     6253.34   1070.87 o
  -2  12  13     2891.59     2495.69    415.83 o
  -1  12  13     8850.07     9115.82    506.73 o
   0  12  13      429.87      355.39     92.95 o
   1  12  13      247.10      257.30    156.81 o
   2  12  13      231.05      288.19    102.86 o
   3  12  13      693.93      799.14    213.37 o
   4  12  13      705.78      591.93    205.19 o
  -3  13  13      900.75     1169.05    197.57 o
  -2  13  13     5417.27     4767.56    805.99 o
  -1  13  13     7340.10     9261.68    585.21 o
   0  13  13        0.05       60.84    150.18 o
   1  13  13     1460.74     1436.67    185.11 o
   2  13  13      241.74       74.41    156.81 o
  -2  14  13     2284.46     2337.47    303.19 o
  -1  14  13     3420.96     3493.36    377.93 o
   0  14  13     1792.22     1995.79    280.49 o
  -8   0  14     8427.06     8845.97   1192.51 o
  -6   0  14      345.98      318.14     61.61 o
  -4   0  14     9957.19     9938.42   1178.32 o
  -2   0  14   163527.92   185718.67   5886.50 o
   0   0  14    26861.14    27186.27   2182.39 o
   2   0  14     4102.19     4427.12    193.98 o
   4   0  14    24002.74    25584.75   1227.21 o
   6   0  14     5810.93     5227.30    695.60 o
   8   0  14      790.92      993.69    164.17 o
  -9   1  14     1901.88     1611.03    215.78 o
  -8   1  14     5364.53     5242.54    958.68 o
  -7   1  14      809.31      833.62     89.22 o
  -6   1  14     1389.99     1402.25    110.16 o
  -5   1  14     3981.56     4162.48    218.18 o
  -4   1  14     2598.92     3572.26    684.07 o
  -3   1  14     2302.87     2042.91    153.71 o
  -2   1  14      830.67     1262.30    143.86 o
  -1   1  14     3391.71     3200.11    123.98 o
   0   1  14     1922.98     1997.57    124.87 o
   1   1  14     1798.82     2091.69     80.01 o
   2   1  14    13844.72    13107.40   1827.54 o
   3   1  14     1995.11     2143.37     95.70 o
   4   1  14    43125.71    45269.61   1681.84 o
   5   1  14     9914.14     9940.37    411.03 o
   6   1  14     1371.22     1333.34    112.53 o
   7   1  14        2.90       37.97     56.69 o
   8   1  14      389.50      505.22    162.53 o
  -9   2  14      122.41       13.09     90.57 o
  -7   2  14      841.99      828.55     64.17 o
  -6   2  14       97.54      187.99     87.74 o
  -5   2  14     3644.41     3250.94    257.00 o
  -4   2  14     6429.13     6429.20    259.17 o
  -3   2  14    10206.68    11218.88    666.31 o
  -2   2  14    30038.27    30295.97   1098.27 o
  -1   2  14     8509.36     8315.75    321.31 o
   0   2  14     3344.18     3365.73    218.97 o
   1   2  14     1651.02     1787.08     76.18 o
   2   2  14      235.24      224.08     50.14 o
   3   2  14     1122.37     1009.50     73.10 o
   4   2  14     6536.04     7558.23    479.65 o
   5   2  14     2998.70     3025.41    113.09 o
   6   2  14     2101.68     2284.60    185.31 o
   7   2  14     6537.15     6930.59    295.20 o
   8   2  14     2572.71     2585.50    165.29 o
  -9   3  14     2994.54     3035.56    365.75 o
  -8   3  14      620.60      867.36    143.98 o
  -7   3  14      627.11      722.90     96.77 o
  -6   3  14     2359.16     2459.77    148.77 o
  -5   3  14       35.18       43.73     67.39 o
  -4   3  14      961.80     1074.69     71.87 o
  -3   3  14      130.21       11.98     72.57 o
  -2   3  14       17.61      -20.36     40.48 o
  -1   3  14     1016.91      871.56     63.96 o
   0   3  14     1057.21      939.96     71.98 o
   1   3  14      501.55      426.38     50.30 o
   2   3  14     2729.52     2733.25    204.32 o
   3   3  14     2999.45     3129.47    441.34 o
   4   3  14     2925.14     3018.76    204.53 o
   5   3  14     3325.02     3625.78    336.80 o
   6   3  14     9583.79     4996.05    578.67 o
   7   3  14     2559.98     2303.33    232.00 o
   8   3  14     2402.01     2276.31    199.12 o
  -9   4  14     1728.18     1273.66    231.07 o
  -8   4  14    11270.14    11981.36    704.57 o
  -7   4  14     4597.12     4929.41    271.69 o
  -6   4  14    11747.66    12197.53    477.30 o
  -5   4  14     3768.77     3491.50    197.03 o
  -4   4  14     2442.90     2385.67    249.05 o
  -3   4  14        1.44     -108.12    120.63 o
  -2   4  14      726.62      711.28     63.51 o
  -1   4  14     1451.74     1347.60     68.98 o
   0   4  14     6282.47     6362.77    261.89 o
   1   4  14     1200.95     1141.47    242.22 o
   2   4  14    15768.93    16084.95   1126.26 o
   3   4  14      693.59      872.73    143.66 o
   4   4  14    18247.45    19682.23   1050.08 o
   5   4  14       49.35      319.59    104.64 o
   6   4  14     1051.09     1670.20    212.21 o
   7   4  14       34.86      148.80    140.45 o
   8   4  14      923.13      876.63    138.45 o
  -8   5  14     1402.83      876.46    195.54 o
  -7   5  14        4.05      103.25     68.64 o
  -6   5  14     1773.44     1740.76    295.51 o
  -5   5  14     7377.40     6899.07    521.09 o
  -4   5  14     3488.47     3333.59    258.24 o
  -3   5  14     1523.87     1480.58    121.46 o
  -2   5  14     4375.83     4453.69    467.56 o
  -1   5  14     2472.52     2360.07    102.22 o
   0   5  14       12.23        1.42     68.31 o
   1   5  14    11108.77    12132.18    636.65 o
   2   5  14     3667.78     3253.88    375.18 o
   3   5  14       21.98      153.59     58.49 o
   5   5  14       60.63      214.30    110.27 o
   6   5  14      308.42      269.99     95.22 o
   7   5  14     8121.07     8277.88    787.09 o
   8   5  14     4907.86     4892.87    610.43 o
  -8   6  14      854.32      616.23    150.16 o
  -7   6  14     3678.81     3593.09    209.05 o
  -6   6  14     1575.57     1350.40    134.56 o
  -5   6  14    21466.07    24088.46   1364.20 o
  -4   6  14     1227.89     1023.21    152.06 o
  -3   6  14      140.11      224.67     73.19 o
  -2   6  14      148.80      159.33    118.21 o
  -1   6  14      818.64      620.58     63.42 o
   0   6  14       38.65       34.90     90.27 o
   1   6  14    50951.69    56723.19   2459.73 o
   2   6  14     1224.15     1047.41    160.42 o
   3   6  14     4758.45     4895.56    540.58 o
   4   6  14     2037.39     1854.42    171.71 o
   5   6  14       16.26      -34.33    104.74 o
   6   6  14      629.77      651.59    125.44 o
   7   6  14      119.58     -139.42    151.24 o
  -8   7  14       48.34       54.38    106.99 o
  -7   7  14     1174.90     1180.37    158.87 o
  -6   7  14     3619.89     3901.74    263.91 o
  -5   7  14     6107.13     6148.40    393.52 o
  -4   7  14      997.98      850.96    175.51 o
  -3   7  14     3852.90     3687.54    317.34 o
  -2   7  14       30.80      -78.88     78.88 o
  -1   7  14     5020.16     5195.01    317.36 o
   0   7  14     3189.20     3191.75    177.22 o
   1   7  14    11927.18    12523.35    575.08 o
   2   7  14     5122.68     5521.41    275.97 o
   3   7  14     1479.63     1353.73    149.71 o
   4   7  14      995.66      930.93     96.29 o
   5   7  14       60.56      -89.72     89.72 o
   6   7  14        0.27      277.42    142.53 o
   7   7  14     4465.63     5701.54    548.96 o
  -7   8  14     2996.51     2810.18    299.86 o
  -6   8  14     3898.92     3895.15    430.05 o
  -5   8  14     2778.06     3092.74    480.98 o
  -4   8  14      625.65      657.68    151.64 o
  -3   8  14      173.00      111.23     70.52 o
  -2   8  14        9.44     -109.51    143.23 o
  -1   8  14     3041.90     2997.41    155.74 o
   0   8  14     5058.34     5181.86    236.16 o
   1   8  14     5482.00     5784.42    234.74 o
   2   8  14     6410.87     5698.90    345.13 o
   3   8  14      611.01      351.42    150.06 o
   4   8  14     2589.59     2690.67    349.54 o
   5   8  14       49.05       32.16    113.08 o
   6   8  14     2161.33     2101.19    719.98 o
   7   8  14       14.89     -111.90    127.74 o
  -7   9  14     4771.63     3694.21    572.76 o
  -6   9  14     1537.59     1348.39    259.93 o
  -4   9  14      217.99        1.04    148.25 o
  -3   9  14       58.57       54.82    109.07 o
  -2   9  14       37.55       44.73     50.75 o
  -1   9  14      824.13      658.60    146.79 o
   0   9  14       71.48       40.83     76.76 o
   1   9  14      283.52      357.11    112.85 o
   2   9  14      609.32      656.66    119.05 o
   3   9  14     7970.02     8276.09    649.76 o
   4   9  14        4.04      -83.71     83.71 o
   5   9  14      288.56      288.96    129.00 o
   6   9  14      353.72      104.67    129.55 o
  -7  10  14     1143.17      241.42    277.95 o
  -6  10  14      344.25      247.66    114.81 o
  -4  10  14      273.28      -12.17    152.64 o
  -2  10  14       11.07      139.99     92.97 o
  -1  10  14     6253.47     7632.64    460.66 o
   0  10  14       38.72      178.16     94.24 o
   1  10  14      192.82      305.20     98.64 o
   2  10  14      509.69      727.50    143.03 o
   3  10  14        0.96      -62.80     98.49 o
   4  10  14     1142.74     1095.39    138.22 o
   5  10  14     2632.96     2633.14    237.69 o
  -6  11  14     1101.37      811.57    197.24 o
  -5  11  14     1394.23     1437.30    304.44 o
  -3  11  14      615.20      373.51    176.67 o
  -2  11  14       35.45      399.11    195.73 o
  -1  11  14     1265.30      823.54    242.51 o
   0  11  14      778.94      673.72    107.56 o
   1  11  14      639.43     1098.66    177.02 o
   2  11  14       55.90      137.63    139.61 o
   3  11  14       16.22       41.72    179.39 o
   4  11  14     3695.65     3297.95    361.82 o
   5  11  14     1501.64     1423.04    276.79 o
  -5  12  14       14.71     -120.98    172.78 o
  -4  12  14     1583.87     1898.86    235.23 o
  -3  12  14       10.75      -40.70    150.21 o
  -2  12  14    14538.82    15494.49    965.51 o
  -1  12  14       17.14      215.89    175.91 o
   0  12  14     1835.74     1952.80    119.47 o
   1  12  14       15.79       57.63     74.27 o
   2  12  14        0.38     -187.73    187.73 o
   3  12  14     1135.66     1017.19    226.47 o
   4  12  14     3061.41     2888.04    439.84 o
  -2  13  14        0.63       66.40    149.84 o
  -1  13  14     4725.99     4215.38    548.71 o
   2  13  14     3121.79     3364.28    396.33 o
  -9   0  15     2406.97     2762.45    409.06 o
  -7   0  15       24.96       16.06     52.67 o
  -5   0  15      212.14      268.62     66.94 o
  -3   0  15     9762.40    10248.88    501.65 o
  -1   0  15    25375.50    25580.15   1595.77 o
   1   0  15     3463.54     3546.15    356.39 o
   3   0  15    17329.63    18488.66   1494.22 o
   5   0  15      154.07      164.32    122.21 o
   7   0  15      605.48      607.73    173.66 o
  -8   1  15      771.33      678.03     95.89 o
  -7   1  15      642.90      413.89     91.73 o
  -6   1  15     3513.55     3316.12    189.48 o
  -5   1  15      741.44      881.02    123.66 o
  -4   1  15    12529.21    13776.20    637.50 o
  -3   1  15    23624.25    25307.36   1246.26 o
  -2   1  15      785.31      750.06     38.52 o
  -1   1  15     3299.20     3386.41    159.95 o
   0   1  15       10.58       50.66     40.98 o
   1   1  15      439.50      506.20     91.21 o
   2   1  15     1579.56     1472.67    261.33 o
   3   1  15    21051.84    22891.00    666.94 o
   4   1  15     3719.11     3419.95    166.69 o
   5   1  15    11735.74    10598.89   1085.27 o
   6   1  15     9790.34    10436.92    454.62 o
   7   1  15      294.09      281.40    125.17 o
   8   1  15      821.91      881.44    162.05 o
  -9   2  15     4461.09     4673.82    263.31 o
  -8   2  15     1323.12     1317.11     69.32 o
  -7   2  15      947.75      638.68    212.89 o
  -6   2  15      100.11      204.78    135.24 o
  -5   2  15     5359.06     5809.35    282.05 o
  -4   2  15     8005.93     8319.10    313.76 o
  -3   2  15     6376.23     6202.86    325.57 o
  -2   2  15     4277.55     4370.88    142.71 o
  -1   2  15      300.51      349.56     50.59 o
   0   2  15       17.03       19.94     38.74 o
   1   2  15      255.95      180.59    116.66 o
   2   2  15      138.70      145.22     44.06 o
   3   2  15     1982.31     2225.50    268.74 o
   4   2  15    12025.89    12438.03    661.16 o
   5   2  15     1973.22     2063.46    114.52 o
   6   2  15     1911.17     1892.16    294.37 o
   7   2  15       57.06       16.68     69.82 o
   8   2  15      215.14      203.23     82.03 o
  -9   3  15        4.54      277.85    116.67 o
  -8   3  15     3869.77     4018.24    202.34 o
  -7   3  15       17.74      112.37     83.07 o
  -6   3  15      477.02      555.77    150.59 o
  -5   3  15     1724.99     1600.52    278.82 o
  -4   3  15     3777.86     4533.87    314.16 o
  -3   3  15      294.35      265.36    120.49 o
  -2   3  15     2034.52     1869.08    190.15 o
  -1   3  15     7959.25     8325.01    403.92 o
   0   3  15       70.88      314.64    114.38 o
   1   3  15      752.95      930.08    165.60 o
   2   3  15      970.07     1122.28     87.47 o
   3   3  15      157.91       97.82     51.88 o
   4   3  15     3378.92     3638.87    206.28 o
   5   3  15     1387.96     1214.90    104.41 o
   6   3  15     7010.61     7126.42    780.12 o
   7   3  15      864.70      846.08     91.08 o
   8   3  15     2565.85     2690.41    195.01 o
  -9   4  15      664.40      422.45    117.42 o
  -8   4  15     3206.81     2982.58    249.73 o
  -7   4  15     3159.78     3206.34    196.76 o
  -6   4  15    15187.30    16942.92    874.57 o
  -5   4  15        4.44      -53.13     53.13 o
  -4   4  15     3458.60     3004.66    364.25 o
  -3   4  15     4081.99     4084.97    324.90 o
  -2   4  15     1368.35     1303.22     96.76 o
  -1   4  15     1372.82     1400.00     80.18 o
   0   4  15     1885.80     1699.74    106.94 o
   1   4  15      275.77      288.71    102.49 o
   2   4  15      138.57       85.95     80.03 o
   4   4  15      195.61       47.98    139.77 o
   5   4  15      647.56      568.17    106.09 o
   6   4  15     1261.31     1103.62    188.58 o
   7   4  15     5321.30     5470.33    340.19 o
   8   4  15      970.80      695.92    309.40 o
  -8   5  15     1466.84     1350.48    173.78 o
  -7   5  15     5046.36     5036.54    256.52 o
  -6   5  15     3694.57     4122.10    294.89 o
  -5   5  15       84.01       28.16    131.94 o
  -4   5  15      667.71      403.82    129.04 o
  -3   5  15      295.68      353.58     75.53 o
  -2   5  15     8678.01     8627.76    686.83 o
  -1   5  15    16216.52    16683.10    621.57 o
   0   5  15    34850.47    37187.78   1237.02 o
   1   5  15      417.69      230.30    127.15 o
   2   5  15     7806.82     7665.73    595.59 o
   3   5  15      615.30      611.33    125.40 o
   4   5  15       55.25       66.71     96.16 o
   5   5  15      253.59      -19.82    143.60 o
   6   5  15     3149.63     3204.64    284.24 o
   7   5  15     1004.78     1096.15    143.23 o
  -8   6  15      224.97      140.07    144.22 o
  -7   6  15       42.88       26.09     99.74 o
  -6   6  15    12798.45    12670.80   1056.16 o
  -5   6  15      415.24      597.08    137.71 o
  -4   6  15     9646.11     9106.36    691.05 o
  -3   6  15     4036.55     3968.12    347.48 o
  -2   6  15     1671.93     1727.54    142.08 o
  -1   6  15     2977.67     2697.06    155.26 o
   0   6  15     2250.43     2622.39    203.73 o
   1   6  15     5783.96     6252.94    324.62 o
   2   6  15    17597.83    18409.13   1198.14 o
   3   6  15       25.37      -25.97     83.04 o
   4   6  15     1454.17     1337.99    117.42 o
   5   6  15      232.81      294.15    147.08 o
   6   6  15     6192.72     7510.79    635.47 o
   7   6  15      151.98      175.82    133.71 o
  -8   7  15       66.27      -86.59    161.49 o
  -7   7  15       89.69      343.69    298.47 o
  -6   7  15     1321.31      849.31    242.51 o
  -5   7  15     2856.23     2503.61    259.78 o
  -4   7  15      687.63      684.05    114.67 o
  -3   7  15      869.14      816.44    147.15 o
  -2   7  15    10953.64    11257.46    856.12 o
  -1   7  15     3739.95     3505.76    159.25 o
   0   7  15    68031.95    76995.51   3307.67 o
   1   7  15     4808.53     5083.98    307.50 o
   2   7  15    15321.56    16790.20    995.87 o
   3   7  15     3291.69     2992.05    256.17 o
   4   7  15      195.94      316.44    154.08 o
   5   7  15     1190.12      853.76    150.99 o
   6   7  15     2910.00     2977.52    474.67 o
   7   7  15        2.43      203.03    203.03 o
  -7   8  15     4268.25     3184.05    461.78 o
  -5   8  15     1426.56     1114.18    214.35 o
  -4   8  15      951.67     1079.18    102.76 o
  -3   8  15      704.69      493.58     85.49 o
  -2   8  15     1969.92     2069.83    164.07 o
  -1   8  15      193.79      303.30     70.61 o
   0   8  15     4679.72     4611.22    252.51 o
   1   8  15     5566.02     5893.02    361.27 o
   2   8  15      384.86      420.01    292.45 o
   3   8  15     3332.31     3099.45    211.92 o
   4   8  15      908.57      651.58     99.72 o
   5   8  15      975.39     1198.84    108.37 o
   6   8  15     2838.35     2882.24    329.42 o
  -5   9  15     3624.65     2584.29    425.43 o
  -3   9  15      142.29      137.55     86.15 o
  -2   9  15     5047.91     5199.47    259.40 o
  -1   9  15     1721.35     1641.45    130.13 o
   0   9  15      893.51      702.21     86.49 o
   1   9  15      522.33      564.22    162.93 o
   2   9  15     2463.93     2295.82    157.42 o
   3   9  15      663.76      681.63    103.30 o
   4   9  15      344.90      288.46    134.05 o
   5   9  15     1406.60     1219.17    252.25 o
   6   9  15     2024.16     1850.94    344.39 o
  -5  10  15        4.09      100.47    208.94 o
  -4  10  15     1362.75     1510.01    247.21 o
  -3  10  15     1506.81     1528.00    137.64 o
  -1  10  15      440.36      516.86     93.89 o
   0  10  15      602.34      722.82    150.20 o
   1  10  15      875.46      714.75     93.85 o
   2  10  15       57.80      -58.53    115.54 o
   3  10  15      714.35      298.95    184.86 o
   4  10  15      840.12     1191.37    471.99 o
   5  10  15      143.42      201.38    120.76 o
  -5  11  15     1747.74     1992.93    301.02 o
  -4  11  15     4771.65     4566.42    547.36 o
  -3  11  15     8535.90     7488.13   1051.51 o
  -2  11  15      213.75      344.00    141.34 o
  -1  11  15        8.99       31.64    170.35 o
   0  11  15      460.85      331.80     89.30 o
   1  11  15      176.73      265.92    158.02 o
   2  11  15      149.75      396.00    159.93 o
   3  11  15     6069.14     6923.93    583.01 o
   4  11  15     4149.47     3535.32    492.75 o
  -4  12  15       17.14       68.49    197.46 o
  -3  12  15     4591.33     3079.72    518.69 o
  -2  12  15      124.86       83.79    247.54 o
  -1  12  15     5477.76     5736.12    907.75 o
   0  12  15       95.40      -65.01    134.55 o
   1  12  15     1246.65     1094.88    175.52 o
   2  12  15       14.65       69.13    222.15 o
   3  12  15      688.80      151.29    206.93 o
  -3  13  15     4367.12     4385.91    388.58 o
  -2  13  15     1200.49      947.29    180.20 o
  -1  13  15      765.18      481.27    125.42 o
   0  13  15      282.82      236.44    154.73 o
   1  13  15      222.83      133.17    214.18 o
  -8   0  16       79.10     -113.34    113.34 o
  -6   0  16     2435.46     2934.89    250.73 o
  -4   0  16     1208.07     1440.95    211.22 o
  -2   0  16     2881.74     3144.86    129.60 o
   0   0  16     2804.62     2750.60    282.97 o
   2   0  16    64511.74    73501.22   4371.93 o
   4   0  16    21937.01    23908.23   1173.08 o
   6   0  16      610.32      730.72     83.60 o
   8   0  16     1509.20     1177.79    205.29 o
  -9   1  16      116.09      281.99    161.49 o
  -8   1  16        1.07       68.58     87.71 o
  -7   1  16      343.63      588.69    193.33 o
  -6   1  16     1221.96     1432.97    102.11 o
  -5   1  16     8597.11     8073.73    643.87 o
  -4   1  16    25718.13    27086.49   1385.86 o
  -3   1  16     4909.40     4732.09    330.01 o
  -2   1  16    14960.62    15543.01    453.67 o
  -1   1  16     1129.42      980.52     78.49 o
   0   1  16      909.77      777.94     86.92 o
   1   1  16      222.54      239.54     50.64 o
   2   1  16     5545.37     5923.36    249.29 o
   3   1  16     5724.07     5914.57    202.72 o
   4   1  16    10158.17    10414.51    406.95 o
   5   1  16     3308.17     3166.36    134.69 o
   6   1  16      534.29      596.10     66.48 o
   7   1  16       27.98       23.74     76.22 o
   8   1  16      340.26      441.25    191.94 o
  -9   2  16      232.01      152.49    225.13 o
  -8   2  16     6215.61     6782.50    408.56 o
  -7   2  16      417.10      575.85     85.62 o
  -6   2  16       52.59      392.51    130.72 o
  -5   2  16     4096.37     4159.89    444.04 o
  -4   2  16     1739.55     1881.94    120.41 o
  -3   2  16     4384.10     4388.96    249.31 o
  -2   2  16     1463.46     1386.08     62.49 o
  -1   2  16        2.83       90.92     51.17 o
   0   2  16     1919.96     1646.02     92.45 o
   1   2  16     4565.22     4959.92    238.93 o
   2   2  16     2009.82     2082.32    109.51 o
   3   2  16     2437.97     2619.82    171.65 o
   4   2  16     4584.24     4979.76    178.97 o
   5   2  16     3234.13     3398.90    219.79 o
   6   2  16      200.95      287.25     80.33 o
   7   2  16      889.29      728.70    105.91 o
   8   2  16      635.77      507.74    189.88 o
  -9   3  16     5200.51     4829.15    480.77 o
  -8   3  16     1231.74     1318.49    167.21 o
  -7   3  16     9435.48    11058.68    454.32 o
  -6   3  16     6843.88     6727.96   1003.40 o
  -5   3  16    13623.16    13017.72   1662.45 o
  -4   3  16    18996.07    20531.80    761.56 o
  -3   3  16      281.44      163.32    195.77 o
  -2   3  16      985.31      942.48     70.72 o
  -1   3  16     1101.86      996.12     75.97 o
   0   3  16     1622.01     1723.39     70.70 o
   1   3  16      992.98      755.24     71.87 o
   2   3  16    12745.48    13186.46    691.55 o
   3   3  16       61.57      -19.99     52.53 o
   4   3  16     2711.24     2874.74    525.95 o
   5   3  16     1825.72     1893.02    151.71 o
   6   3  16        1.25     -111.77    111.77 o
   7   3  16       25.27      -82.78     90.74 o
  -8   4  16      795.51      627.40    182.60 o
  -7   4  16      461.66      424.03    142.40 o
  -6   4  16     3295.58     3577.00    338.99 o
  -5   4  16     2382.54     2254.90    168.57 o
  -4   4  16      164.88      222.17    111.26 o
  -3   4  16      492.50      383.60     76.61 o
  -2   4  16    13185.95    13710.06   1024.04 o
  -1   4  16     1192.58     1263.90    135.08 o
   0   4  16      206.52      258.71     46.12 o
   1   4  16      447.41      353.00     75.81 o
   2   4  16     1492.97     1632.67    150.01 o
   3   4  16      444.27      111.28    131.80 o
   4   4  16       12.37     -106.11    106.11 o
   5   4  16     3202.75     3127.97    932.61 o
   6   4  16     2691.29     2642.07   1058.26 o
   7   4  16     4651.27     4255.60    364.43 o
  -8   5  16     1064.55     1079.41    214.98 o
  -7   5  16     6690.90     6579.12    465.52 o
  -6   5  16       24.67      190.71     85.36 o
  -5   5  16     2788.89     2315.22    260.88 o
  -4   5  16      427.54      447.15     89.34 o
  -3   5  16      110.93      122.99    117.34 o
  -2   5  16      813.52      588.24    137.75 o
  -1   5  16    10411.18    11229.89    422.73 o
   0   5  16       14.64       38.76     49.27 o
   1   5  16    27694.02    30307.68   1383.37 o
   2   5  16     3757.62     4394.08    304.06 o
   3   5  16      271.76      166.21    123.79 o
   4   5  16      760.81      442.13    114.30 o
   5   5  16     1033.41      786.12    123.56 o
   6   5  16      423.52      130.61    154.06 o
   7   5  16     1358.16     1200.67    224.76 o
  -8   6  16        0.20     -143.58    172.08 o
  -7   6  16       76.77      165.36    171.23 o
  -6   6  16      346.19      331.73    182.55 o
  -5   6  16      428.07      432.56     78.65 o
  -4   6  16       43.26      -25.03    154.36 o
  -3   6  16       15.31       12.27     76.27 o
  -2   6  16     2494.82     2629.91    321.65 o
  -1   6  16    31588.97    32580.09   1339.70 o
   0   6  16     1406.46     1240.54     71.18 o
   1   6  16     8216.12     8468.34    441.04 o
   2   6  16      232.80       68.99     87.67 o
   3   6  16      524.57      466.65     76.66 o
   4   6  16      128.21      302.82    115.43 o
   5   6  16    17094.38    15345.64   2150.77 o
   6   6  16      774.65      415.28    151.64 o
   7   6  16    12331.18     3937.35   1237.53 o
  -7   7  16     1188.11      927.95    159.16 o
  -6   7  16       89.58      115.08    194.69 o
  -5   7  16      801.33      597.46    152.87 o
  -4   7  16      427.13      191.96    160.66 o
  -3   7  16       52.64      167.57    176.26 o
  -2   7  16     3378.55     2953.06    319.56 o
  -1   7  16    17546.36    16897.63   1031.61 o
   0   7  16     6012.05     5493.08    264.42 o
   1   7  16    21056.06    21506.58   2569.28 o
   2   7  16       96.51       91.70     82.01 o
   3   7  16     3723.14     3834.50    209.49 o
   4   7  16      663.02      614.55    148.78 o
   5   7  16     2457.49     2641.92    290.72 o
   6   7  16     6249.00     7425.32    527.56 o
  -4   8  16     1713.65     1328.56    173.69 o
  -3   8  16      191.89      418.86    107.72 o
  -2   8  16     3993.58     4524.18    227.63 o
  -1   8  16      564.98      639.28     95.10 o
   0   8  16     2062.89     1909.44    264.13 o
   1   8  16     3074.37     3175.71    161.34 o
   2   8  16       72.16        9.37     79.49 o
   3   8  16        5.01      132.12     83.74 o
   4   8  16      117.04      -37.79    107.02 o
   5   8  16     5277.03     3136.94    462.43 o
   6   8  16      103.58      250.32    171.05 o
  -6   9  16      881.56      416.35    224.00 o
  -5   9  16     1880.99     1760.05    282.61 o
  -4   9  16      529.35      225.35    166.23 o
  -3   9  16     2407.13     2343.64    315.11 o
  -2   9  16     4415.03     5574.56    745.95 o
  -1   9  16     8770.75     8786.81    583.76 o
   0   9  16      160.04      177.96     90.83 o
   1   9  16      235.54        8.34    171.76 o
   2   9  16       58.47       33.83    138.38 o
   3   9  16      117.40      137.95     97.23 o
   4   9  16      526.82      421.31    110.03 o
   5   9  16      511.93      469.80    313.15 o
  -6  10  16     3383.02     3252.66    869.91 o
  -3  10  16      614.31      565.49    205.54 o
  -2  10  16        3.06      -82.73    100.47 o
  -1  10  16       50.72      -73.82     95.44 o
   0  10  16       95.62      218.98     88.25 o
   1  10  16     3008.62     3161.15    167.64 o
   2  10  16      167.06      133.14     91.01 o
   3  10  16      535.74      480.43    148.60 o
   4  10  16       67.74       50.98    143.40 o
   5  10  16     1314.57     1364.45    192.35 o
  -4  11  16     5255.38     4062.17    664.30 o
  -3  11  16     1996.46     1955.68    176.69 o
  -2  11  16     6802.64     5147.53    826.27 o
  -1  11  16      176.54      297.19    106.81 o
   0  11  16       68.35       39.92    114.55 o
   1  11  16      460.14      184.69    125.53 o
  -4  12  16     1375.80     1265.02    197.27 o
  -3  12  16     1484.96     1760.49    740.42 o
  -1  12  16      421.51      576.28    104.87 o
   1  12  16     1704.24     1864.75    186.52 o
   2  12  16    11797.62    13588.18   1046.49 o
  -1  13  16      368.85      260.09    169.34 o
   0  13  16     1022.27      858.14    196.19 o
  -7   0  17     1350.67     1696.22    232.77 o
  -5   0  17     6351.00     6266.56    774.55 o
  -3   0  17     6821.76     6802.85    474.96 o
  -1   0  17      224.17      260.09    138.04 o
   1   0  17    24823.38    26775.46   1372.04 o
   3   0  17    72529.88    81913.91   7720.57 o
   5   0  17     5172.93     5130.50    558.90 o
   7   0  17      237.89      115.80    141.16 o
  -8   1  17      114.10       68.14    144.98 o
  -7   1  17       46.61       71.27    155.05 o
  -6   1  17     1450.17     1768.55    127.07 o
  -5   1  17     1777.54     2147.58    274.99 o
  -4   1  17     4449.59     5011.53    557.98 o
  -3   1  17    19688.26    19279.79   1173.26 o
  -2   1  17      337.77      254.42     61.90 o
  -1   1  17     1581.36     1516.09     96.40 o
   0   1  17     6125.39     6482.70    383.46 o
   1   1  17    11673.26    11750.77    578.07 o
   2   1  17       27.76       86.96     53.92 o
   3   1  17      381.68      679.64    138.52 o
   4   1  17      180.85      349.08    127.95 o
   5   1  17      114.79       75.22     68.71 o
   6   1  17       66.49      197.67     63.86 o
   7   1  17     6788.09     7144.31    570.99 o
  -8   2  17      123.72      225.71    151.24 o
  -7   2  17     1633.72     1509.66    196.87 o
  -6   2  17     5103.60     5619.53    577.65 o
  -5   2  17    11119.54    11657.89    736.84 o
  -4   2  17      918.24      936.34    137.38 o
  -3   2  17     4872.48     5325.32    319.36 o
  -2   2  17      373.88      400.43     60.93 o
  -1   2  17     1104.91     1040.46     84.09 o
   0   2  17     2493.29     2302.19     99.12 o
   1   2  17    21547.76    23601.60    688.33 o
   2   2  17     9312.06     8440.16    509.10 o
   3   2  17    13291.68    14091.01    915.56 o
   4   2  17     5762.49     6014.01    256.78 o
   5   2  17      672.48      598.69     65.64 o
   6   2  17        0.57      -74.95     74.95 o
   7   2  17      957.41      912.67    103.32 o
  -8   3  17     5560.59     5069.43    359.56 o
  -7   3  17     1272.48     1289.57    180.22 o
  -6   3  17     5798.31     5850.78    933.14 o
  -5   3  17     4572.24     4020.88    356.50 o
  -4   3  17     4702.21     6399.41   1098.99 o
  -3   3  17     2917.43     3837.10    224.06 o
  -2   3  17      366.88      322.15     59.73 o
  -1   3  17     3076.39     3164.68    109.14 o
   0   3  17     1126.47     1104.11     59.05 o
   1   3  17     1796.97     1747.43    103.51 o
   2   3  17       40.52     -181.04    193.30 o
   3   3  17        6.72       89.79     73.77 o
   4   3  17      638.43      866.71    163.81 o
   5   3  17       46.15      125.04     96.95 o
   6   3  17      110.71       12.80    105.42 o
   7   3  17     1893.62     1802.80    213.34 o
  -8   4  17     4902.93     4792.22    510.26 o
  -7   4  17     2682.11     2137.01    379.90 o
  -6   4  17      664.65     1053.82    172.16 o
  -5   4  17     3245.00     3008.95    277.64 o
  -3   4  17    21039.02    22919.48   1950.06 o
  -2   4  17    10377.07    11055.70    748.60 o
  -1   4  17     7209.65     7472.95    278.64 o
   0   4  17     4409.80     4367.11    171.84 o
   1   4  17     6956.64     7143.23    342.08 o
   2   4  17      195.78      157.34     68.73 o
   3   4  17       89.32       47.63    183.22 o
   4   4  17     2552.61     2821.82    140.85 o
   5   4  17     2104.90     2165.48    321.44 o
   6   4  17      743.50      470.92    132.86 o
   7   4  17     5467.45     5883.52    705.15 o
  -8   5  17     1575.61     1483.39    208.62 o
  -7   5  17       75.01      108.97    117.16 o
  -6   5  17     6328.08     7161.53    453.97 o
  -5   5  17      306.14      291.45     99.16 o
  -4   5  17       20.40      -91.20     91.20 o
  -3   5  17     1959.40     1776.08    179.09 o
  -2   5  17       23.58      153.66    103.95 o
  -1   5  17      518.79      532.60    121.52 o
   0   5  17     5338.95     3629.55    447.46 o
   1   5  17     1280.73     1039.44    148.93 o
   2   5  17      103.47        7.71     65.05 o
   3   5  17      923.53      923.96    132.11 o
   4   5  17     3821.26     3904.46    318.55 o
   5   5  17      764.80      754.89    140.31 o
   6   5  17     5352.36     5662.22    415.19 o
   7   5  17     1996.68     1222.01    466.86 o
  -7   6  17       12.78      -20.16    172.78 o
  -6   6  17       42.15     -125.50    152.97 o
  -5   6  17      136.02       99.44    149.50 o
  -4   6  17      746.13      470.25    187.48 o
  -3   6  17     2572.06     2196.89    283.84 o
  -2   6  17     6585.49     6623.38    805.44 o
  -1   6  17      210.93      102.72     61.15 o
   0   6  17    17153.03    18044.27    647.28 o
   1   6  17      226.61      223.23     54.46 o
   2   6  17      416.12      381.03     72.28 o
   4   6  17      759.21      875.80    136.00 o
   5   6  17      441.27      201.80    153.53 o
   6   6  17    12130.40    12379.82   1735.97 o
  -7   7  17      144.88      339.33    207.56 o
  -6   7  17     1075.23     1155.63    220.90 o
  -5   7  17       65.02      101.86    144.97 o
  -4   7  17     1675.58     1210.60    353.77 o
  -3   7  17     3229.77     3044.58    275.29 o
  -2   7  17      439.31      496.99    124.32 o
  -1   7  17     4361.61     3967.84    224.29 o
   0   7  17     1369.15     1419.68     91.52 o
   1   7  17      553.95      422.16    118.24 o
   2   7  17      319.99      302.06    106.40 o
   3   7  17      385.82      365.65    139.79 o
   4   7  17     6030.74     5534.30    578.92 o
   5   7  17      714.81      478.91    235.46 o
   6   7  17     5968.50     6561.57    640.81 o
  -5   8  17      166.80      236.08    169.32 o
  -4   8  17      802.74      754.11    154.61 o
  -3   8  17     4075.24     3837.05    538.54 o
  -2   8  17     6591.99     6523.33    479.87 o
  -1   8  17     4489.04     4672.72    212.25 o
   0   8  17     3109.59     3534.00    225.34 o
   1   8  17      242.39      114.56     56.85 o
   2   8  17       55.06      133.29     68.68 o
   3   8  17        6.97      -23.34     84.84 o
   4   8  17     2767.59     2750.09    272.39 o
   5   8  17     3114.49     2913.70    379.27 o
  -4   9  17      197.91      168.98    173.15 o
  -3   9  17       30.50     -180.08    187.73 o
  -2   9  17     5833.84     5762.78    637.87 o
  -1   9  17     1219.23     1546.73     99.34 o
   0   9  17       14.02      112.09     92.72 o
   1   9  17      106.40      139.41     77.48 o
   2   9  17      157.94       35.71    148.47 o
   3   9  17      331.23      393.28     92.48 o
   4   9  17       68.13      -20.86    154.71 o
   5   9  17       92.85      -41.72    221.46 o
  -5  10  17     5496.92     4500.23    637.16 o
  -4  10  17      175.24      191.37    234.86 o
  -3  10  17     2263.18     2650.61    334.89 o
  -2  10  17      411.12      335.91    152.78 o
  -1  10  17       64.65      382.87     75.43 o
   0  10  17      870.66      799.10    113.34 o
   1  10  17      305.66      204.76    127.49 o
   2  10  17      360.41      362.97    100.59 o
   3  10  17      344.06       15.99    156.12 o
   4  10  17     4463.97     4950.57    471.57 o
  -2  11  17      586.12      602.68    201.01 o
   0  11  17     5496.99     4641.99    652.93 o
   1  11  17     1305.65      912.58    215.01 o
   2  11  17     1370.58     1120.80    170.23 o
   3  11  17      359.83      240.30    132.38 o
  -3  12  17     1470.63     1400.09    186.84 o
  -2  12  17      972.71     1059.87    176.01 o
   1  12  17     1570.74     1397.46    180.44 o
  -8   0  18       63.44      329.23    107.08 o
  -6   0  18      527.41      348.81    182.58 o
  -4   0  18     1451.02     1335.65    267.27 o
  -2   0  18      267.13      273.74     66.36 o
   0   0  18     1024.77     1227.53    158.13 o
   2   0  18     9171.65    10115.60   1234.06 o
   4   0  18     7920.20     8022.39    846.66 o
   6   0  18     7109.24     7687.50    496.73 o
  -8   1  18      415.35      429.45    191.25 o
  -7   1  18        2.58     -107.11    107.11 o
  -6   1  18      523.58      441.74    118.70 o
  -5   1  18      406.61      261.87    115.20 o
  -4   1  18      844.29     1016.12    431.51 o
  -3   1  18       84.44       94.87     82.57 o
  -2   1  18       64.34      110.40     58.61 o
  -1   1  18     8209.50     8402.54    309.37 o
   0   1  18     3047.93     3233.98    190.85 o
   1   1  18    14065.62    14016.99    728.74 o
   2   1  18    29298.77    32807.54   1380.73 o
   3   1  18      455.62      629.70     81.62 o
   4   1  18      747.41      721.16     71.95 o
   5   1  18        9.09       -4.02     57.75 o
   6   1  18      221.70      323.93     74.79 o
   7   1  18      358.54      400.42    120.44 o
  -8   2  18      491.05      498.05    116.97 o
  -7   2  18      939.05      750.65    248.71 o
  -6   2  18     6250.62     6711.43    810.13 o
  -5   2  18     2622.56     2621.53    164.57 o
  -4   2  18     8318.30     9318.66    524.03 o
  -3   2  18     3679.16     3892.24    363.72 o
  -2   2  18      826.65      950.43     49.40 o
  -1   2  18     1153.31     1048.43     95.46 o
   0   2  18     6144.36     6674.74    337.75 o
   1   2  18     2236.78     2520.37    120.48 o
   2   2  18     2888.33     3222.86    153.53 o
   3   2  18      412.38      264.78    136.36 o
   4   2  18      206.48      100.11     71.51 o
   5   2  18        0.14      -65.68     65.68 o
   6   2  18      208.94      128.58     86.31 o
   7   2  18       78.27       98.98    128.11 o
  -8   3  18     2942.55     2769.80    222.19 o
  -7   3  18      386.99      369.98    168.65 o
  -6   3  18      315.19      411.46     94.91 o
  -5   3  18     9686.82    12378.22   1277.47 o
  -4   3  18     4103.58     4900.99    531.46 o
  -3   3  18     9477.84    10309.06    624.15 o
  -2   3  18       53.31      -16.94     57.05 o
  -1   3  18     6651.15     6488.31    226.61 o
   0   3  18     3714.46     3611.87    212.64 o
   1   3  18     1809.61     1964.59    179.17 o
   2   3  18     2184.31     2331.18    212.73 o
   3   3  18      836.87     1001.21    122.79 o
   4   3  18     2072.20     1883.03    105.54 o
   5   3  18       16.97       80.64     86.69 o
   6   3  18     2571.49     1917.25   1081.79 o
   7   3  18      216.72      122.29     93.45 o
  -8   4  18      112.14      145.33    191.22 o
  -7   4  18    11853.23    12896.71   1040.47 o
  -6   4  18     3927.54     3028.15    602.56 o
  -5   4  18     1075.29     1190.52     98.71 o
  -3   4  18     5495.75     5480.72    484.41 o
  -2   4  18     4565.52     4693.59    377.05 o
  -1   4  18    15050.39    15054.53   1079.04 o
   0   4  18      191.92      150.76     51.26 o
   1   4  18     1832.78     1810.50    210.95 o
   2   4  18     4143.86     4342.07    363.48 o
   3   4  18      938.96      989.17    109.48 o
   4   4  18      375.66      371.72    155.09 o
   5   4  18      320.94      488.48     75.20 o
   6   4  18       47.51        1.11    101.94 o
  -7   5  18      320.33      356.06    178.03 o
  -6   5  18      257.38      525.03    171.07 o
  -5   5  18      659.89      693.85    176.33 o
  -4   5  18     7080.33     6464.64    654.73 o
  -3   5  18     3503.12     3619.03    306.57 o
  -2   5  18     7142.14     6326.17    957.19 o
  -1   5  18     7336.89     7971.44    347.62 o
   0   5  18       18.78        3.05     76.31 o
   1   5  18      478.15      408.84     86.31 o
   3   5  18     4040.79     4261.64    198.97 o
   4   5  18     5200.87     5301.98    475.61 o
   5   5  18    13127.95    13200.44    717.81 o
   6   5  18      748.66      851.44    134.89 o
  -7   6  18     1923.04     2073.59    194.93 o
  -6   6  18       38.68       61.50    110.46 o
  -5   6  18      112.99      290.07     98.09 o
  -4   6  18       86.20      116.49    257.97 o
  -3   6  18       92.47      174.53    141.15 o
  -2   6  18       16.15      133.36     86.91 o
  -1   6  18    14980.14    16072.93    567.61 o
   0   6  18     1120.65      923.18     65.51 o
   1   6  18     2511.65     2450.58    131.50 o
   2   6  18     3044.14     2782.74    160.46 o
   3   6  18     3006.12     3438.70    323.59 o
   4   6  18     1826.09     1588.81    172.63 o
   5   6  18       10.43      149.74    336.52 o
   6   6  18      302.45      -31.43    276.43 o
  -7   7  18       61.54      -31.98    227.72 o
  -6   7  18       68.49      360.18    199.56 o
  -5   7  18      555.03      163.45    179.10 o
  -4   7  18       73.38      155.06    158.88 o
  -3   7  18      403.34      119.62    165.87 o
  -2   7  18       83.05      350.45    158.54 o
  -1   7  18      841.15      818.09     78.02 o
   0   7  18      694.11      689.49     97.04 o
   1   7  18     2579.96     2074.75    155.82 o
   2   7  18       76.31      191.53    103.08 o
   3   7  18     4525.68     4129.12    586.78 o
   5   7  18    18975.13    23572.24   1868.49 o
  -5   8  18        5.61       82.04    156.44 o
  -3   8  18     9037.86     9349.47    498.71 o
  -1   8  18     6439.43     6594.47    336.30 o
   0   8  18      118.87      175.40     67.02 o
   1   8  18      843.91      888.24    100.73 o
   2   8  18      958.32     1055.19    115.79 o
   3   8  18      464.42      493.94     90.75 o
   4   8  18      558.44      681.92    149.77 o
  -5   9  18     1695.55     1510.62    279.43 o
  -3   9  18     1654.72     1397.04    205.84 o
  -2   9  18      392.55      601.92    155.44 o
  -1   9  18      459.54      418.99     51.41 o
   0   9  18     1479.68     1405.10    148.00 o
   1   9  18       51.29       -6.69    112.89 o
   2   9  18       94.05      -27.12    190.17 o
   4   9  18      509.62      180.13    191.96 o
  -2  10  18     2213.94     2000.58    300.77 o
  -1  10  18       74.67      -74.05    148.10 o
   0  10  18      427.31      301.88     96.06 o
   1  10  18       15.21        7.82     91.45 o
   2  10  18     1012.60      875.20    213.93 o
  -3  11  18       70.20      -70.92    228.06 o
   0  11  18     2318.13     2047.27    364.13 o
   1  11  18     2887.66     2979.42    321.41 o
   2  11  18     3222.90     3467.37    322.87 o
  -7   0  19       29.19      159.57    163.74 o
  -5   0  19     3049.00     2497.30    450.41 o
  -3   0  19     6247.00     5754.00    955.74 o
  -1   0  19     3747.72     4742.46    308.17 o
   1   0  19     1158.55     1369.53    414.22 o
   3   0  19      279.86      198.54    146.62 o
   5   0  19      516.68      354.96     90.66 o
  -8   1  19      819.68      788.83    207.64 o
  -7   1  19      601.80      603.24    139.51 o
  -6   1  19        8.55      142.74     72.53 o
  -5   1  19     5567.60     5773.86    530.21 o
  -4   1  19      827.50     1093.54    133.94 o
  -3   1  19        9.98       56.01    177.00 o
  -2   1  19      257.27      327.19     70.38 o
  -1   1  19     2030.25     2056.87    212.49 o
   0   1  19     4244.51     4444.24    298.03 o
   1   1  19    17963.67    19125.60    977.36 o
   2   1  19      139.44       80.71    107.61 o
   3   1  19     2826.69     2845.06    167.36 o
   4   1  19      339.64      423.40     86.76 o
   5   1  19       27.14       13.09     57.38 o
   6   1  19       45.85        8.14    141.40 o
  -8   2  19      841.01      800.31    210.77 o
  -7   2  19      108.84      260.75    194.35 o
  -6   2  19     3537.95     3452.15    291.76 o
  -5   2  19     3273.29     2804.10    330.13 o
  -4   2  19      697.98      567.57     82.94 o
  -3   2  19      657.88      577.90     84.88 o
  -2   2  19     2237.53     2283.00     83.90 o
  -1   2  19      157.43      205.02     95.09 o
   0   2  19     5006.20     5207.19    240.75 o
   1   2  19       20.47       59.05    100.61 o
   2   2  19     1717.22     1673.55    137.18 o
   3   2  19      201.45      249.22     77.06 o
   4   2  19      102.89        0.65     77.83 o
   5   2  19     1271.44     1338.17    122.35 o
   6   2  19     1990.04     1852.59    171.56 o
  -7   3  19     4597.68     4960.10    666.85 o
  -6   3  19        3.52      391.27    147.23 o
  -5   3  19     7525.22     8014.53    791.95 o
  -4   3  19    12050.68    12655.83   1036.27 o
  -3   3  19     5085.98     5798.85    338.17 o
  -2   3  19    11007.61    11209.00    407.60 o
  -1   3  19    12409.19    12615.32    499.32 o
   0   3  19    12235.73    11406.11    953.93 o
   1   3  19     4585.37     4427.24    224.30 o
   2   3  19      794.92      589.58     85.32 o
   3   3  19       69.11      -62.47     63.15 o
   4   3  19     1268.56     1411.75    226.80 o
   5   3  19     2260.40     2087.38    133.04 o
   6   3  19       43.72      198.73     98.97 o
  -7   4  19     3215.33     2743.55    477.52 o
  -6   4  19     4771.87     5513.44    539.38 o
  -5   4  19      344.13      240.97    185.68 o
  -4   4  19     2262.48     2476.14    144.75 o
  -3   4  19      143.61      336.58    112.65 o
  -2   4  19      166.76      246.16    106.04 o
  -1   4  19     1459.39     1410.85     78.81 o
   0   4  19     1224.51     1236.78     95.46 o
   1   4  19     1191.70     1037.05     99.36 o
   2   4  19     2075.32     2212.04    176.16 o
   3   4  19    11669.04    13449.00    656.98 o
   4   4  19     1921.48     1913.13    160.73 o
   5   4  19      135.85      105.37     95.53 o
   6   4  19      103.04      195.19    127.46 o
  -7   5  19      117.25      340.02    214.51 o
  -6   5  19      106.16      302.47    171.05 o
  -5   5  19        0.21      172.78    129.32 o
  -2   5  19    20238.89    20422.35   1918.34 o
  -1   5  19       59.07       91.80     91.70 o
   0   5  19     1110.64     1003.72    110.64 o
   1   5  19     2925.56     3124.91    356.00 o
   2   5  19       39.00      187.18    117.16 o
   3   5  19        7.01       13.86     75.99 o
   4   5  19     4700.36     4670.67    534.31 o
   5   5  19      550.57      445.86    126.71 o
   6   5  19     5190.66     5063.44    712.37 o
  -7   6  19     1733.93     2005.22    211.88 o
  -6   6  19     1231.68     1266.70    245.27 o
  -5   6  19      539.97      797.42    204.14 o
  -4   6  19     1034.37      874.90    172.55 o
  -2   6  19      130.07      348.39    125.51 o
  -1   6  19      329.70      224.58    287.39 o
   0   6  19      857.64      748.59     75.73 o
   1   6  19      244.42      -40.19     96.52 o
   2   6  19     1664.84     1408.09    242.22 o
   3   6  19     1853.58     1872.38    182.19 o
   4   6  19    19363.16    20135.39   1861.54 o
   5   6  19     1225.48      987.69    157.76 o
  -6   7  19      181.98       71.62    143.24 o
  -5   7  19       94.93      123.77    170.36 o
  -4   7  19      531.45      358.54    181.18 o
  -3   7  19     1573.10     1372.48    238.37 o
  -2   7  19     5268.54     5370.87    607.31 o
  -1   7  19      204.31      249.99    124.82 o
   0   7  19      281.90      102.73     53.01 o
   1   7  19       20.87      145.94     62.56 o
   2   7  19      130.96       41.90     89.43 o
   3   7  19     1280.18     1585.03    272.42 o
   4   7  19     6848.35     8512.35    935.11 o
  -5   8  19        1.88      369.55    186.69 o
  -4   8  19       37.82       19.47    170.35 o
  -3   8  19     1474.52     1035.53    216.43 o
  -2   8  19     1009.07      809.13    188.89 o
  -1   8  19     3773.04     3842.27    389.42 o
   0   8  19      953.88      862.04    134.07 o
   1   8  19      896.73      763.43     82.12 o
   2   8  19     2584.99     2970.67    318.77 o
   3   8  19     2331.56     1299.56    349.17 o
  -4   9  19     5319.20     4713.97    878.96 o
  -3   9  19     3105.83     3605.09    270.80 o
  -2   9  19     5072.75     5102.72    543.29 o
  -1   9  19      929.80      888.53    267.07 o
   0   9  19     2353.70     2416.74    297.44 o
   1   9  19      957.92      936.95    112.95 o
   2   9  19     5490.84     5709.73    559.61 o
   3   9  19      966.29      728.38    193.05 o
  -4  10  19        2.47      -82.04    219.02 o
  -3  10  19     7795.40     9229.70   1918.40 o
  -2  10  19      632.69      727.20    268.48 o
  -1  10  19     4519.75     3642.92    568.17 o
   0  10  19     1746.18     1549.05    268.24 o
   1  10  19     1541.08     1661.94    190.85 o
  -2  11  19      534.09       85.89    242.38 o
   0  11  19     2895.31     2281.88    329.42 o
   1  11  19     5928.29     6426.83    727.62 o
  -6   0  20     1079.85      611.91    219.16 o
  -4   0  20       58.54      227.28    185.65 o
  -2   0  20      814.41     1016.34    100.87 o
   0   0  20    13665.57    14371.25    888.17 o
   2   0  20     2071.24     2104.38    280.42 o
   4   0  20     1245.80     1429.43    228.41 o
   6   0  20     4234.54     3883.65    298.83 o
  -7   1  20      202.93      323.04    138.86 o
  -6   1  20     6651.64     7437.35    437.60 o
  -5   1  20     1232.82      964.66    220.75 o
  -4   1  20     1103.15     1361.59    243.36 o
  -3   1  20       50.82      105.18     91.17 o
  -2   1  20     1859.17     2095.62     76.99 o
  -1   1  20      853.68      933.19    353.42 o
   0   1  20     3756.11     3787.36    312.76 o
   1   1  20     1991.45     1791.50    125.83 o
   2   1  20     4551.93     4791.19    407.97 o
   3   1  20      611.09      427.76    138.37 o
   4   1  20      426.46      417.21    105.01 o
   5   1  20     3435.04     4188.04    298.37 o
   6   1  20     3911.93     4106.11    299.05 o
  -7   2  20     1295.61      983.88    297.81 o
  -6   2  20     4176.49     4300.78    373.01 o
  -5   2  20     2264.28     2364.66    279.04 o
  -4   2  20      203.98      256.99     89.77 o
  -3   2  20       29.54      144.80    288.03 o
  -2   2  20     6987.41     6963.24    330.51 o
  -1   2  20     8413.00     9007.60    307.44 o
   0   2  20    16216.74    17388.44   1237.32 o
   1   2  20      119.55      105.65     88.82 o
   2   2  20     2256.34     2293.91    110.69 o
   3   2  20       90.05      152.95     81.54 o
   4   2  20     2410.02     2462.19    152.61 o
   5   2  20     1011.44      922.70    142.65 o
   6   2  20     7544.30     7602.19   1105.73 o
  -7   3  20     3754.85     2983.70    571.38 o
  -6   3  20     5250.17     6540.78    455.26 o
  -5   3  20      209.66       17.39    215.57 o
  -4   3  20    11821.94    13388.11   1035.55 o
  -3   3  20     6169.85     6929.64    415.52 o
  -2   3  20     1144.38     1345.86    185.44 o
  -1   3  20     7749.97     8085.02    298.07 o
   0   3  20     2349.51     2418.03    118.52 o
   1   3  20     3316.34     3585.74    257.81 o
   2   3  20       52.72      241.07     72.18 o
   3   3  20      133.94       43.93     56.57 o
   4   3  20     1482.41     1206.39    161.63 o
   5   3  20     1681.59     1821.29    203.23 o
   6   3  20      283.18      153.99    134.27 o
  -7   4  20       72.60     -126.20    187.39 o
  -6   4  20      834.36      794.07    192.34 o
  -5   4  20     3347.77     3446.04    558.43 o
  -4   4  20       48.35       50.76    156.45 o
  -3   4  20     6954.53     7915.57    660.19 o
  -2   4  20     3431.34     3590.86    196.01 o
  -1   4  20     3247.13     2789.72    285.00 o
   0   4  20     3098.87     2806.03    239.50 o
   1   4  20     3691.86     3915.35    185.97 o
   2   4  20     7076.04     7572.00    521.42 o
   4   4  20        4.78        7.65    155.75 o
   5   4  20     2633.04     2624.86    176.40 o
  -6   5  20     1493.10     1545.83    141.21 o
  -5   5  20       34.82      193.56     98.92 o
  -4   5  20      658.10      335.78     83.46 o
  -2   5  20        8.05     -102.56    121.33 o
  -1   5  20     2277.72     2514.83    242.67 o
   0   5  20       33.59       41.97     57.23 o
   1   5  20      144.23      -21.97    118.73 o
   2   5  20     3654.49     4037.30    387.23 o
   3   5  20      532.67      622.05    104.73 o
   4   5  20       30.86      -79.10     92.72 o
  -5   6  20      519.66      254.21    207.26 o
  -4   6  20      575.90      443.41    160.32 o
  -3   6  20     3125.96     2955.59    400.93 o
  -1   6  20        1.86      223.99    114.55 o
   0   6  20      136.78      158.00     60.27 o
   2   6  20       94.33      101.04     85.99 o
   4   6  20       63.87      278.82    147.75 o
   5   6  20     7016.11     6848.63    752.16 o
  -6   7  20      330.68      429.77    252.44 o
  -4   7  20       25.58       50.06    165.13 o
  -2   7  20      507.53      435.74    153.01 o
  -1   7  20      271.85      234.83     89.38 o
   0   7  20      425.20      223.71     99.97 o
   1   7  20      962.43     1100.16    202.80 o
   2   7  20      962.90      939.06    140.53 o
   3   7  20       12.07       14.58    123.65 o
   4   7  20     1666.67     1642.06    286.39 o
  -4   8  20      275.90      381.78    215.92 o
  -2   8  20     1547.26     1559.96    268.98 o
  -1   8  20      388.15      138.87    137.97 o
   0   8  20      478.08      330.01    176.66 o
   1   8  20     1848.53     1373.34    200.12 o
   2   8  20     4830.71     4445.41    661.72 o
   3   8  20     7136.21     7551.53   1064.18 o
  -3   9  20     1447.66     1032.68    239.73 o
  -2   9  20     2023.99     1571.49    301.07 o
  -1   9  20      144.38      121.41    116.30 o
   0   9  20        1.02      -57.06    113.82 o
   1   9  20      162.98      149.05    167.41 o
   2   9  20        2.40      -85.17    205.11 o
   3   9  20     1347.36     1453.57    270.67 o
  -3  10  20      236.78      346.33    122.34 o
  -1  10  20     4095.37     3926.38    984.76 o
   0  10  20     5895.90     6412.40    562.65 o
   1  10  20        7.17     -190.05    231.01 o
  -7   0  21     6835.78     7143.77   1111.58 o
  -5   0  21     2770.82     3738.14    736.53 o
  -3   0  21      949.75     1202.56    255.68 o
  -1   0  21     2544.90     2614.27    272.33 o
   1   0  21     4024.30     3878.26    365.31 o
   3   0  21     1782.66     1720.83    427.39 o
   5   0  21      296.06      251.46    150.12 o
  -7   1  21        0.01      196.45    164.68 o
  -6   1  21      198.83      248.16    119.36 o
  -5   1  21      228.13      381.42    143.60 o
  -4   1  21     2123.56     2144.60    374.40 o
  -3   1  21      747.47      381.13    128.40 o
  -2   1  21       12.22      -18.35     43.45 o
  -1   1  21     4000.69     3756.35    233.20 o
   0   1  21      562.02      521.38    147.65 o
   1   1  21      335.84      332.70     59.50 o
   2   1  21        1.81      -62.54     62.54 o
   3   1  21      166.70       47.48    116.09 o
   4   1  21     1797.85     1677.97     93.97 o
   5   1  21     6608.16     7320.66    358.08 o
  -7   2  21     5067.03     4497.40    385.78 o
  -6   2  21     3125.08     2386.13    537.41 o
  -5   2  21     7266.03     7900.49    586.96 o
  -4   2  21     3000.32     3112.65    248.31 o
  -3   2  21       40.25      157.87     71.73 o
  -2   2  21     2812.59     2789.73    121.10 o
  -1   2  21     7558.10     7920.96    306.21 o
   0   2  21     3821.19     3935.95    262.75 o
   1   2  21    11564.30    12137.59   1205.17 o
   2   2  21      134.96      176.57    100.87 o
   3   2  21      492.96      518.70     76.46 o
   4   2  21     1661.79     1859.64    110.33 o
   5   2  21     1142.08     1240.47    148.05 o
  -7   3  21       32.67     -102.56    180.43 o
  -6   3  21     1129.08     1230.66    538.69 o
  -5   3  21        3.23      124.60     94.18 o
  -4   3  21       36.30      164.89     74.70 o
  -3   3  21     6118.62     6448.35    373.06 o
  -2   3  21       77.82      141.46     80.53 o
  -1   3  21     2615.18     2609.83    159.19 o
   0   3  21     6008.70     6032.55    286.74 o
   1   3  21     4687.98     4860.68    401.60 o
   2   3  21     4642.02     4789.90    316.41 o
   3   3  21       96.16      -12.68    109.50 o
   4   3  21     2426.59     2679.38    157.34 o
   5   3  21     4051.54     4393.30    415.71 o
  -6   4  21      216.63      296.58    164.46 o
  -5   4  21     2357.46     2297.72    364.50 o
  -4   4  21     8736.21     8894.35    669.13 o
  -3   4  21      269.67      515.65    189.85 o
  -2   4  21    14601.93    15447.51    668.69 o
  -1   4  21     3998.96     4353.63    202.66 o
   0   4  21      339.96      516.97     95.61 o
   1   4  21     1270.01     1336.15    234.68 o
   2   4  21     1794.66     1717.94    124.11 o
   3   4  21     3490.06     3154.54    180.21 o
   4   4  21     4957.47     5205.61    479.13 o
   5   4  21      322.92     -114.74    252.44 o
  -6   5  21       19.55     -102.86    102.86 o
  -5   5  21       22.13     -176.95    176.95 o
  -4   5  21     1653.51     1606.97    153.33 o
  -3   5  21      501.91      404.79    158.23 o
  -2   5  21       67.86      159.23    132.81 o
  -1   5  21      179.79      110.82     69.71 o
   0   5  21       75.60      -20.61     91.31 o
   1   5  21     5269.81     5797.04    467.74 o
   2   5  21     5008.19     5069.98    562.46 o
   3   5  21     1366.89     1219.50    171.88 o
   4   5  21     2226.07     1876.24    274.30 o
  -5   6  21        4.82      195.72    180.08 o
  -4   6  21     2326.85     2142.74    304.96 o
  -3   6  21      603.78      323.08    159.63 o
  -2   6  21      445.65      726.08    178.74 o
  -1   6  21      251.18      116.25     74.85 o
   0   6  21     2311.33     2060.67    138.24 o
   1   6  21      886.72      767.47    119.65 o
   2   6  21      701.70      573.64     91.95 o
   4   6  21     4950.23     4655.96    455.31 o
  -3   7  21      410.40      148.83    167.95 o
  -2   7  21        5.54       30.59    194.33 o
  -1   7  21      884.98      859.73    107.37 o
   0   7  21     2247.46     1785.28    193.88 o
   1   7  21       75.40     -149.49    149.49 o
   2   7  21     1225.95     1378.85    175.68 o
   3   7  21      124.27      -50.06    212.43 o
  -3   8  21      512.41      440.48    547.01 o
  -2   8  21     2052.64     1276.71    249.22 o
  -1   8  21     1002.01      948.74    163.66 o
   0   8  21      163.75      184.58    139.94 o
   1   8  21      345.90      345.01    104.59 o
   2   8  21     6512.66     4213.25    634.05 o
  -3   9  21     5479.20     5676.23    504.61 o
  -1   9  21      659.55      619.04    219.10 o
   0   9  21     1161.23      945.54    154.97 o
   1   9  21      405.75      409.13    162.74 o
  -6   0  22     6367.06     8145.07   1239.05 o
  -4   0  22     1182.03     1043.35    217.44 o
  -2   0  22       75.67       51.45    150.54 o
   0   0  22       20.70      160.96    121.68 o
   2   0  22     1286.00      627.66    208.06 o
   4   0  22      171.74      282.23    230.69 o
  -6   1  22     1762.60     2086.30    306.45 o
  -5   1  22        2.23     -125.28    137.28 o
  -4   1  22      744.95      503.54    188.86 o
  -3   1  22      445.05      410.34     91.14 o
  -2   1  22     1974.32     2140.32    151.80 o
  -1   1  22       31.80      160.51     78.50 o
   0   1  22     2981.72     3183.15    209.70 o
   1   1  22      500.82      490.93     69.32 o
   2   1  22      708.71      694.71    123.49 o
   3   1  22      588.99      654.01     83.98 o
   4   1  22     1411.99     1302.02    102.37 o
   5   1  22     1496.07     1180.19    141.84 o
  -6   2  22      710.26      337.35    166.59 o
  -5   2  22     8506.58     8809.43    734.92 o
  -4   2  22     1360.54     1190.55    205.41 o
  -3   2  22     1503.10     1552.81    172.01 o
  -2   2  22        1.10      -33.11     74.82 o
  -1   2  22     5814.47     5894.97    252.48 o
   0   2  22       49.43      150.22     88.77 o
   1   2  22       10.49       89.23    100.60 o
   2   2  22      343.99      211.51     86.50 o
   3   2  22     1571.58     1529.35    203.65 o
   4   2  22     1524.13     1802.36    178.70 o
  -6   3  22     1216.30     1062.10    266.48 o
  -5   3  22     2180.72     2716.53    343.22 o
  -4   3  22      152.46      149.19    141.50 o
  -3   3  22     4508.36     4637.52    490.01 o
  -2   3  22     6307.75     6448.05    322.17 o
  -1   3  22      224.29      269.43     79.01 o
   0   3  22     5655.22     4839.41    415.17 o
   1   3  22     7867.12     7860.00    489.26 o
   2   3  22     3016.10     3191.07    167.55 o
   3   3  22     3945.44     4600.47    264.55 o
   4   3  22     2938.17     2808.99    249.96 o
  -6   4  22        9.04     -224.58    224.58 o
  -5   4  22      810.26      681.36    210.08 o
  -4   4  22        0.57     -168.26    168.26 o
  -3   4  22     2953.96     2832.02    301.61 o
  -2   4  22     4053.49     4144.65    238.26 o
  -1   4  22     5161.47     5187.42    239.93 o
   0   4  22      900.25      851.20    166.74 o
   1   4  22     2473.76     2444.68    170.23 o
   2   4  22      239.11      122.71    182.89 o
   3   4  22      130.63      189.79    104.00 o
   4   4  22      286.09      384.29    119.39 o
  -5   5  22     4048.90     3993.33    643.25 o
  -4   5  22     1343.25     1376.03    280.77 o
  -3   5  22     3082.20     2835.81    413.77 o
  -2   5  22      670.54      627.35    156.16 o
  -1   5  22       56.88       65.39     93.73 o
   0   5  22      665.27      407.26    152.33 o
   1   5  22     1744.47     1670.82    217.86 o
   2   5  22     1898.28     1722.84    146.27 o
   4   5  22      211.86      360.55    204.79 o
  -5   6  22      668.79      395.77    231.27 o
  -4   6  22      718.27      581.85    263.63 o
  -2   6  22      396.93      573.06    163.08 o
  -1   6  22     2267.29     2350.52    285.81 o
   0   6  22        0.55      -60.25    107.32 o
   1   6  22      220.49      332.39    172.45 o
   2   6  22      693.92      674.77    269.54 o
  -2   7  22      595.95      472.27    156.15 o
  -1   7  22        1.10     -159.92    167.57 o
   0   7  22       97.13       82.37    114.89 o
   1   7  22     2895.16     2583.00    249.73 o
   2   7  22     1114.41      245.94    230.64 o
  -1   8  22      121.85      251.71    155.41 o
   0   8  22      357.73      137.70    191.24 o
   1   8  22        7.08       44.48    116.63 o
  -5   0  23      436.16      297.95    315.57 o
  -1   0  23      803.86      578.27    193.91 o
   1   0  23      281.52      297.66    142.56 o
   3   0  23       66.41      191.02    114.86 o
  -6   1  23     3409.19     3582.70    265.23 o
  -5   1  23      130.27      193.15    131.90 o
  -4   1  23       67.69      109.64    124.77 o
  -3   1  23      437.71      275.91    153.80 o
  -2   1  23      261.79       -0.02    114.30 o
  -1   1  23     6414.00     6818.30    335.71 o
   0   1  23     1717.02     1461.90    115.41 o
   1   1  23      459.74      436.60    132.00 o
   2   1  23        2.34       51.80    115.21 o
   3   1  23     1567.21     1694.78    113.63 o
   4   1  23       21.10      165.43    114.91 o
  -5   2  23      155.72      262.42    129.13 o
  -4   2  23      234.21      291.85    156.62 o
  -3   2  23      960.69      840.94    148.08 o
  -2   2  23     2116.76     2251.64    119.90 o
  -1   2  23     4405.56     4306.61    300.50 o
   0   2  23     4785.24     5223.55    413.43 o
   1   2  23      522.26      442.60    101.72 o
   2   2  23      491.19      476.28     91.71 o
   3   2  23     3801.82     4013.09    263.47 o
   4   2  23     3130.11     3219.00    240.19 o
  -5   3  23      210.61      569.86    199.22 o
  -4   3  23     1941.51     1705.77    311.85 o
  -3   3  23     4712.69     4898.68    386.45 o
  -2   3  23     3091.94     2792.66    212.67 o
  -1   3  23     2700.01     2784.53    172.88 o
   0   3  23      667.84      991.26    337.42 o
   1   3  23     3629.16     3484.98    236.55 o
   2   3  23     1444.63     1319.72    243.74 o
   3   3  23        0.61       24.24    141.22 o
  -5   4  23      184.71       55.63    210.00 o
  -4   4  23     1130.36     1114.24    274.47 o
  -3   4  23      201.99      358.82    288.58 o
  -2   4  23      146.40      336.38    154.54 o
  -1   4  23       22.59      133.62    163.40 o
   0   4  23     4083.76     4232.77    262.52 o
   1   4  23      470.70      294.19    190.91 o
   2   4  23     9785.54    11344.22   1400.68 o
   3   4  23     3268.36     3850.65    503.47 o
  -4   5  23     7910.21     7147.31   1214.62 o
  -3   5  23     8389.52     8773.38   1232.18 o
  -2   5  23      230.50     -184.28    184.28 o
  -1   5  23      927.82      977.11    141.95 o
   0   5  23       36.43     -126.48    126.48 o
   1   5  23       32.69      121.55    113.03 o
   2   5  23     2113.56     1963.62    343.72 o
   3   5  23      466.85      364.82    154.28 o
  -4   6  23       15.02      159.22    248.57 o
  -3   6  23      113.05      439.10    219.73 o
  -1   6  23       19.27       70.73    150.15 o
   0   6  23       35.95       46.62    116.56 o
   1   6  23        2.98      187.03    183.21 o
   2   6  23     3359.62     2650.30    327.76 o
  -1   7  23       80.29      162.49    115.58 o
   0   7  23      914.46      765.42    263.13 o
   1   7  23     1161.55      654.35    264.04 o
  -4   0  24     2865.74     2584.88    474.98 o
  -2   0  24    15476.29    17080.97   1092.34 o
   0   0  24      553.25      451.24    110.24 o
   2   0  24      605.14      723.56    128.63 o
  -5   1  24      478.02      617.12    178.09 o
  -4   1  24     1044.12      848.99    179.29 o
  -3   1  24      777.70     1000.71    205.21 o
  -2   1  24       46.84      292.69    166.53 o
  -1   1  24       10.77     -112.92    112.92 o
   0   1  24      201.95      306.71    414.79 o
   1   1  24     1400.20     1185.49    144.52 o
   2   1  24       54.75       84.20     77.04 o
   3   1  24      139.04      172.75     92.45 o
  -5   2  24       64.01       36.46    137.64 o
  -4   2  24     1020.10      441.14    159.90 o
  -3   2  24        0.01     -128.49    128.49 o
  -2   2  24     9380.04     8999.00    544.49 o
  -1   2  24     6280.35     6107.48    528.55 o
   0   2  24     5359.48     5195.42    425.98 o
   1   2  24     2237.66     2205.38    192.06 o
   2   2  24      116.11       22.17    109.21 o
   3   2  24     2548.74     2361.33    204.49 o
  -4   3  24       46.82     -209.29    209.29 o
  -3   3  24      257.12      218.98    165.78 o
  -2   3  24       68.10     -145.70    145.70 o
  -1   3  24     1112.07     1086.60     94.31 o
   0   3  24       83.47       66.55     92.17 o
   1   3  24      230.14      219.40    106.79 o
   2   3  24     4840.09     4873.22    376.15 o
  -4   4  24     4965.69     4987.10    582.55 o
  -3   4  24      661.02      919.18    226.06 o
  -2   4  24      636.24      696.59    259.09 o
  -1   4  24      193.83       76.84    196.44 o
   0   4  24     1360.75     1173.91    122.13 o
   1   4  24     6422.51     6350.83   1131.61 o
   2   4  24     1112.87      899.23    260.20 o
  -3   5  24      304.37      193.67    209.32 o
  -2   5  24     1968.84     1830.69    331.33 o
  -1   5  24      131.14       76.71     95.00 o
   0   5  24      465.52      186.44    134.05 o
   1   5  24      697.54      362.04    228.49 o
  -2   6  24      399.72      360.59    241.67 o
  -1   6  24        4.36      276.38    137.29 o
  -3   0  25     2915.85     2623.91    447.47 o
  -1   0  25     3263.42     3609.41    244.16 o
   1   0  25      575.97      848.88    215.96 o
  -4   1  25        2.41      -15.99    169.65 o
  -3   1  25     7663.01     8474.89    825.34 o
  -2   1  25     2191.89     2529.02    257.96 o
  -1   1  25     3060.29     3090.37    205.50 o
   0   1  25       43.90      110.95    394.59 o
   1   1  25      143.90      182.88    211.04 o
   2   1  25      149.21      244.31    151.22 o
  -3   2  25      299.12      138.95    211.75 o
  -2   2  25      757.18     1285.07    317.54 o
  -1   2  25      382.98      308.21     80.25 o
   0   2  25     5166.11     4834.98    560.16 o
   1   2  25      416.57      430.07    146.05 o
  -3   3  25      518.04      933.13    167.85 o
  -2   3  25     1896.96     1705.53    223.36 o
  -1   3  25     3635.12     3395.03    242.01 o
   0   3  25     2124.41     1810.93    229.37 o
   1   3  25      193.33      292.37    147.87 o
  -2   4  25       73.07      186.00    228.76 o
  -1   4  25      184.32      230.63    119.54 o
   0   4  25      282.46      694.30    227.22 o
   0   0  26       17.37      125.85    181.13 o
  -1   1  26     3116.20     3281.53    274.04 o
 
